# Supplementary material for: Fine-scale variation in malaria prevalence across ecological regions in Madagascar: a cross-sectional study
Source: BMC Public Health. 2021 May 29;21:1018. doi: 10.1186/s12889-021-11090-3 (PMC8164762; doi:10.1186/s12889-021-11090-3)
Supplement: Supplementary file 1 — Additional file 1: csv contains the malaria rapid diagnostic test outcome data as a line list. Supplementary Table S1.csv contains sampling dates and malaria prevalence data by site and household. Figure S1. shows the distribution of household size (number of individuals per household). Figure S2. shows the difference in prevalence as a function of the length of time between sampling dates All files and the R code used to process the data for this study are also publicly available at the GitHub repository: https://github.com/labmetcalf/madagascar_malaria_prevalence_2021. [file 12889_2021_11090_MOESM1_ESM.zip › Additional File 1.csv]

unique_ind_id	region_id	region_name	site_code	site_id	hh_id	ageyears	sex	time_point_code	time_point_date	sample_date	rdt_result
1010001001	1	R1 (NE) Maroantsetra	NE.01	101	1010001	24.4	male	1	01 Jul 2013 - 08 Aug 2013	2013-08-05	0
1010001002	1	R1 (NE) Maroantsetra	NE.01	101	1010001	21.4	female	1	01 Jul 2013 - 08 Aug 2013	2013-08-05	0
1010001003	1	R1 (NE) Maroantsetra	NE.01	101	1010001	19.1	male	1	01 Jul 2013 - 08 Aug 2013	2013-08-05	0
1010001004	1	R1 (NE) Maroantsetra	NE.01	101	1010001	8.3	female	1	01 Jul 2013 - 08 Aug 2013	2013-08-05	0
1010001005	1	R1 (NE) Maroantsetra	NE.01	101	1010001	8.2	female	1	01 Jul 2013 - 08 Aug 2013	2013-08-05	0
1010002001	1	R1 (NE) Maroantsetra	NE.01	101	1010002	24.1	female	1	01 Jul 2013 - 08 Aug 2013	2013-08-06	0
1010002002	1	R1 (NE) Maroantsetra	NE.01	101	1010002	1.2	male	1	01 Jul 2013 - 08 Aug 2013	2013-08-06	0
1010003001	1	R1 (NE) Maroantsetra	NE.01	101	1010003	38.4	male	1	01 Jul 2013 - 08 Aug 2013	2013-08-02	1
1010003002	1	R1 (NE) Maroantsetra	NE.01	101	1010003	37.4	female	1	01 Jul 2013 - 08 Aug 2013	2013-08-02	1
1010003003	1	R1 (NE) Maroantsetra	NE.01	101	1010003	8.7	male	1	01 Jul 2013 - 08 Aug 2013	2013-08-02	0
1010004001	1	R1 (NE) Maroantsetra	NE.01	101	1010004	33.4	female	1	01 Jul 2013 - 08 Aug 2013	2013-08-07	0
1010004002	1	R1 (NE) Maroantsetra	NE.01	101	1010004	8.9	male	1	01 Jul 2013 - 08 Aug 2013	2013-08-07	0
1010004003	1	R1 (NE) Maroantsetra	NE.01	101	1010004	3.4	female	1	01 Jul 2013 - 08 Aug 2013	2013-08-07	0
1010004004	1	R1 (NE) Maroantsetra	NE.01	101	1010004	27.4	male	1	01 Jul 2013 - 08 Aug 2013	2013-08-07	0
1010005001	1	R1 (NE) Maroantsetra	NE.01	101	1010005	30.4	female	1	01 Jul 2013 - 08 Aug 2013	2013-08-07	0
1010005002	1	R1 (NE) Maroantsetra	NE.01	101	1010005	5	male	1	01 Jul 2013 - 08 Aug 2013	2013-08-07	0
1010006001	1	R1 (NE) Maroantsetra	NE.01	101	1010006	31.4	male	1	01 Jul 2013 - 08 Aug 2013	2013-07-08	0
1010006002	1	R1 (NE) Maroantsetra	NE.01	101	1010006	28.4	female	1	01 Jul 2013 - 08 Aug 2013	2013-07-08	0
1010006003	1	R1 (NE) Maroantsetra	NE.01	101	1010006	10.6	female	1	01 Jul 2013 - 08 Aug 2013	2013-07-08	0
1010006004	1	R1 (NE) Maroantsetra	NE.01	101	1010006	8.4	female	1	01 Jul 2013 - 08 Aug 2013	2013-07-08	0
1010006005	1	R1 (NE) Maroantsetra	NE.01	101	1010006	5.2	male	1	01 Jul 2013 - 08 Aug 2013	2013-07-08	0
1010006006	1	R1 (NE) Maroantsetra	NE.01	101	1010006	2.6	female	1	01 Jul 2013 - 08 Aug 2013	2013-07-08	0
1010007001	1	R1 (NE) Maroantsetra	NE.01	101	1010007	47.4	male	1	01 Jul 2013 - 08 Aug 2013	2013-07-04	0
1010007002	1	R1 (NE) Maroantsetra	NE.01	101	1010007	42.4	female	1	01 Jul 2013 - 08 Aug 2013	2013-07-04	0
1010007003	1	R1 (NE) Maroantsetra	NE.01	101	1010007	23.4	male	1	01 Jul 2013 - 08 Aug 2013	2013-07-04	0
1010007004	1	R1 (NE) Maroantsetra	NE.01	101	1010007	18	male	1	01 Jul 2013 - 08 Aug 2013	2013-07-09	0
1010007005	1	R1 (NE) Maroantsetra	NE.01	101	1010007	16	female	1	01 Jul 2013 - 08 Aug 2013	2013-07-04	0
1010007006	1	R1 (NE) Maroantsetra	NE.01	101	1010007	12	male	1	01 Jul 2013 - 08 Aug 2013	2013-07-04	0
1010007007	1	R1 (NE) Maroantsetra	NE.01	101	1010007	30.4	female	1	01 Jul 2013 - 08 Aug 2013	2013-07-04	0
1010007009	1	R1 (NE) Maroantsetra	NE.01	101	1010007	19	male	1	01 Jul 2013 - 08 Aug 2013	2013-07-05	0
1010008001	1	R1 (NE) Maroantsetra	NE.01	101	1010008	46.4	female	1	01 Jul 2013 - 08 Aug 2013	2013-07-06	1
1010008002	1	R1 (NE) Maroantsetra	NE.01	101	1010008	17.4	female	1	01 Jul 2013 - 08 Aug 2013	2013-07-06	0
1010008003	1	R1 (NE) Maroantsetra	NE.01	101	1010008	12.4	female	1	01 Jul 2013 - 08 Aug 2013	2013-07-06	1
1010008004	1	R1 (NE) Maroantsetra	NE.01	101	1010008	11.2	male	1	01 Jul 2013 - 08 Aug 2013	2013-07-06	0
1010008006	1	R1 (NE) Maroantsetra	NE.01	101	1010008	3.1	female	1	01 Jul 2013 - 08 Aug 2013	2013-07-06	0
1010009001	1	R1 (NE) Maroantsetra	NE.01	101	1010009	52.4	male	1	01 Jul 2013 - 08 Aug 2013	2013-07-10	1
1010009002	1	R1 (NE) Maroantsetra	NE.01	101	1010009	50.4	female	1	01 Jul 2013 - 08 Aug 2013	2013-07-10	0
1010010001	1	R1 (NE) Maroantsetra	NE.01	101	1010010	23.2	male	1	01 Jul 2013 - 08 Aug 2013	2013-07-09	0
1010010002	1	R1 (NE) Maroantsetra	NE.01	101	1010010	22.2	female	1	01 Jul 2013 - 08 Aug 2013	2013-07-09	0
1010010003	1	R1 (NE) Maroantsetra	NE.01	101	1010010	4.4	female	1	01 Jul 2013 - 08 Aug 2013	2013-07-09	0
1010011001	1	R1 (NE) Maroantsetra	NE.01	101	1010011	51.4	male	1	01 Jul 2013 - 08 Aug 2013	2013-07-08	0
1010011002	1	R1 (NE) Maroantsetra	NE.01	101	1010011	37.4	female	1	01 Jul 2013 - 08 Aug 2013	2013-07-08	0
1010011003	1	R1 (NE) Maroantsetra	NE.01	101	1010011	9.6	male	1	01 Jul 2013 - 08 Aug 2013	2013-07-08	0
1010011004	1	R1 (NE) Maroantsetra	NE.01	101	1010011	7.1	female	1	01 Jul 2013 - 08 Aug 2013	2013-07-08	0
1010011005	1	R1 (NE) Maroantsetra	NE.01	101	1010011	4.4	female	1	01 Jul 2013 - 08 Aug 2013	2013-07-08	0
1010011006	1	R1 (NE) Maroantsetra	NE.01	101	1010011	2.4	male	1	01 Jul 2013 - 08 Aug 2013	2013-07-08	0
1010012001	1	R1 (NE) Maroantsetra	NE.01	101	1010012	37.4	male	1	01 Jul 2013 - 08 Aug 2013	2013-07-04	0
1010013001	1	R1 (NE) Maroantsetra	NE.01	101	1010013	52.4	male	1	01 Jul 2013 - 08 Aug 2013	2013-07-11	0
1010013002	1	R1 (NE) Maroantsetra	NE.01	101	1010013	40.4	female	1	01 Jul 2013 - 08 Aug 2013	2013-07-11	0
1010013003	1	R1 (NE) Maroantsetra	NE.01	101	1010013	21	female	1	01 Jul 2013 - 08 Aug 2013	2013-07-14	0
1010013006	1	R1 (NE) Maroantsetra	NE.01	101	1010013	3.5	female	1	01 Jul 2013 - 08 Aug 2013	2013-07-11	0
1010013007	1	R1 (NE) Maroantsetra	NE.01	101	1010013	1	male	1	01 Jul 2013 - 08 Aug 2013	2013-07-11	0
1010014001	1	R1 (NE) Maroantsetra	NE.01	101	1010014	36.3	male	1	01 Jul 2013 - 08 Aug 2013	2013-08-07	0
1010014002	1	R1 (NE) Maroantsetra	NE.01	101	1010014	34.4	female	1	01 Jul 2013 - 08 Aug 2013	2013-08-08	0
1010014003	1	R1 (NE) Maroantsetra	NE.01	101	1010014	13.8	female	1	01 Jul 2013 - 08 Aug 2013	2013-08-08	0
1010014004	1	R1 (NE) Maroantsetra	NE.01	101	1010014	3.1	male	1	01 Jul 2013 - 08 Aug 2013	2013-08-08	0
1010014006	1	R1 (NE) Maroantsetra	NE.01	101	1010014	15.1	female	1	01 Jul 2013 - 08 Aug 2013	2013-08-08	0
1010015001	1	R1 (NE) Maroantsetra	NE.01	101	1010015	19.1	male	1	01 Jul 2013 - 08 Aug 2013	2013-08-05	0
1010015002	1	R1 (NE) Maroantsetra	NE.01	101	1010015	21.1	female	1	01 Jul 2013 - 08 Aug 2013	2013-08-05	0
1010015003	1	R1 (NE) Maroantsetra	NE.01	101	1010015	0.1	male	1	01 Jul 2013 - 08 Aug 2013	2013-08-05	0
1010016002	1	R1 (NE) Maroantsetra	NE.01	101	1010016	29.1	female	1	01 Jul 2013 - 08 Aug 2013	2013-08-07	0
1010016003	1	R1 (NE) Maroantsetra	NE.01	101	1010016	10.7	male	1	01 Jul 2013 - 08 Aug 2013	2013-08-07	0
1010016004	1	R1 (NE) Maroantsetra	NE.01	101	1010016	6.8	male	1	01 Jul 2013 - 08 Aug 2013	2013-08-07	0
1010016005	1	R1 (NE) Maroantsetra	NE.01	101	1010016	0.9	female	1	01 Jul 2013 - 08 Aug 2013	2013-08-07	0
1010017001	1	R1 (NE) Maroantsetra	NE.01	101	1010017	26.4	male	1	01 Jul 2013 - 08 Aug 2013	2013-08-07	0
1010017002	1	R1 (NE) Maroantsetra	NE.01	101	1010017	28.4	female	1	01 Jul 2013 - 08 Aug 2013	2013-08-07	0
1010017003	1	R1 (NE) Maroantsetra	NE.01	101	1010017	6.6	female	1	01 Jul 2013 - 08 Aug 2013	2013-08-07	0
1010017004	1	R1 (NE) Maroantsetra	NE.01	101	1010017	4.4	male	1	01 Jul 2013 - 08 Aug 2013	2013-08-07	0
1010018002	1	R1 (NE) Maroantsetra	NE.01	101	1010018	29.1	female	1	01 Jul 2013 - 08 Aug 2013	2013-08-05	0
1010019001	1	R1 (NE) Maroantsetra	NE.01	101	1010019	63.1	male	1	01 Jul 2013 - 08 Aug 2013	2013-08-02	0
1010019002	1	R1 (NE) Maroantsetra	NE.01	101	1010019	50.4	female	1	01 Jul 2013 - 08 Aug 2013	2013-08-02	0
1010019003	1	R1 (NE) Maroantsetra	NE.01	101	1010019	16.4	male	1	01 Jul 2013 - 08 Aug 2013	2013-08-02	0
1010019004	1	R1 (NE) Maroantsetra	NE.01	101	1010019	3.2	female	1	01 Jul 2013 - 08 Aug 2013	2013-08-02	0
1010020001	1	R1 (NE) Maroantsetra	NE.01	101	1010020	45.4	male	1	01 Jul 2013 - 08 Aug 2013	2013-07-09	0
1010020002	1	R1 (NE) Maroantsetra	NE.01	101	1010020	42.4	female	1	01 Jul 2013 - 08 Aug 2013	2013-07-09	0
1010020003	1	R1 (NE) Maroantsetra	NE.01	101	1010020	23.4	male	1	01 Jul 2013 - 08 Aug 2013	2013-07-09	0
1010020005	1	R1 (NE) Maroantsetra	NE.01	101	1010020	9.4	male	1	01 Jul 2013 - 08 Aug 2013	2013-07-09	0
1010022001	1	R1 (NE) Maroantsetra	NE.01	101	1010022	27.4	male	1	01 Jul 2013 - 08 Aug 2013	2013-07-14	1
1010022002	1	R1 (NE) Maroantsetra	NE.01	101	1010022	28.4	female	1	01 Jul 2013 - 08 Aug 2013	2013-07-14	0
1010022003	1	R1 (NE) Maroantsetra	NE.01	101	1010022	5.4	male	1	01 Jul 2013 - 08 Aug 2013	2013-07-14	0
1010022004	1	R1 (NE) Maroantsetra	NE.01	101	1010022	1.6	female	1	01 Jul 2013 - 08 Aug 2013	2013-07-14	0
1010023001	1	R1 (NE) Maroantsetra	NE.01	101	1010023	40.4	female	1	01 Jul 2013 - 08 Aug 2013	2013-08-07	0
1010023004	1	R1 (NE) Maroantsetra	NE.01	101	1010023	14.1	female	1	01 Jul 2013 - 08 Aug 2013	2013-08-07	0
1010023005	1	R1 (NE) Maroantsetra	NE.01	101	1010023	5.3	male	1	01 Jul 2013 - 08 Aug 2013	2013-08-07	0
1010023007	1	R1 (NE) Maroantsetra	NE.01	101	1010023	3.8	female	1	01 Jul 2013 - 08 Aug 2013	2013-08-07	1
1010023008	1	R1 (NE) Maroantsetra	NE.01	101	1010023	9.6	female	1	01 Jul 2013 - 08 Aug 2013	2013-08-07	1
1010024001	1	R1 (NE) Maroantsetra	NE.01	101	1010024	42.4	male	1	01 Jul 2013 - 08 Aug 2013	2013-07-09	0
1010024002	1	R1 (NE) Maroantsetra	NE.01	101	1010024	34.4	female	1	01 Jul 2013 - 08 Aug 2013	2013-07-09	0
1010024004	1	R1 (NE) Maroantsetra	NE.01	101	1010024	22	male	1	01 Jul 2013 - 08 Aug 2013	2013-07-10	0
1010024005	1	R1 (NE) Maroantsetra	NE.01	101	1010024	10.7	male	1	01 Jul 2013 - 08 Aug 2013	2013-07-09	0
1010024006	1	R1 (NE) Maroantsetra	NE.01	101	1010024	4.7	male	1	01 Jul 2013 - 08 Aug 2013	2013-07-09	0
1010025002	1	R1 (NE) Maroantsetra	NE.01	101	1010025	22.4	female	1	01 Jul 2013 - 08 Aug 2013	2013-08-07	0
1010026001	1	R1 (NE) Maroantsetra	NE.01	101	1010026	42.4	male	1	01 Jul 2013 - 08 Aug 2013	2013-07-13	0
1010026002	1	R1 (NE) Maroantsetra	NE.01	101	1010026	20.4	female	1	01 Jul 2013 - 08 Aug 2013	2013-07-13	0
1010026003	1	R1 (NE) Maroantsetra	NE.01	101	1010026	13.4	female	1	01 Jul 2013 - 08 Aug 2013	2013-07-13	0
1010026004	1	R1 (NE) Maroantsetra	NE.01	101	1010026	0.9	female	1	01 Jul 2013 - 08 Aug 2013	2013-07-13	0
1010026005	1	R1 (NE) Maroantsetra	NE.01	101	1010026	9.1	female	1	01 Jul 2013 - 08 Aug 2013	2013-07-13	0
1010027001	1	R1 (NE) Maroantsetra	NE.01	101	1010027	22.4	male	1	01 Jul 2013 - 08 Aug 2013	2013-07-12	0
1010027002	1	R1 (NE) Maroantsetra	NE.01	101	1010027	25.4	female	1	01 Jul 2013 - 08 Aug 2013	2013-07-12	0
1010027003	1	R1 (NE) Maroantsetra	NE.01	101	1010027	5.4	female	1	01 Jul 2013 - 08 Aug 2013	2013-07-12	0
1010027004	1	R1 (NE) Maroantsetra	NE.01	101	1010027	1.6	male	1	01 Jul 2013 - 08 Aug 2013	2013-07-12	0
1010028001	1	R1 (NE) Maroantsetra	NE.01	101	1010028	31.4	male	1	01 Jul 2013 - 08 Aug 2013	2013-07-04	0
1010028002	1	R1 (NE) Maroantsetra	NE.01	101	1010028	20.4	female	1	01 Jul 2013 - 08 Aug 2013	2013-07-04	0
1010028003	1	R1 (NE) Maroantsetra	NE.01	101	1010028	13.4	male	1	01 Jul 2013 - 08 Aug 2013	2013-07-04	0
1010028004	1	R1 (NE) Maroantsetra	NE.01	101	1010028	4.3	female	1	01 Jul 2013 - 08 Aug 2013	2013-07-04	0
1010029001	1	R1 (NE) Maroantsetra	NE.01	101	1010029	50.4	male	1	01 Jul 2013 - 08 Aug 2013	2013-08-08	0
1010029002	1	R1 (NE) Maroantsetra	NE.01	101	1010029	48.4	female	1	01 Jul 2013 - 08 Aug 2013	2013-08-08	0
1010029003	1	R1 (NE) Maroantsetra	NE.01	101	1010029	20.3	female	1	01 Jul 2013 - 08 Aug 2013	2013-08-08	0
1010029004	1	R1 (NE) Maroantsetra	NE.01	101	1010029	2.9	male	1	01 Jul 2013 - 08 Aug 2013	2013-08-08	0
1010030001	1	R1 (NE) Maroantsetra	NE.01	101	1010030	56.3	male	1	01 Jul 2013 - 08 Aug 2013	2013-07-12	0
1010030002	1	R1 (NE) Maroantsetra	NE.01	101	1010030	51.1	male	1	01 Jul 2013 - 08 Aug 2013	2013-07-12	0
1010030003	1	R1 (NE) Maroantsetra	NE.01	101	1010030	33.4	female	1	01 Jul 2013 - 08 Aug 2013	2013-07-12	0
1010030004	1	R1 (NE) Maroantsetra	NE.01	101	1010030	13	male	1	01 Jul 2013 - 08 Aug 2013	2013-07-12	0
1010030005	1	R1 (NE) Maroantsetra	NE.01	101	1010030	9.9	male	1	01 Jul 2013 - 08 Aug 2013	2013-07-12	0
1010030006	1	R1 (NE) Maroantsetra	NE.01	101	1010030	6.8	female	1	01 Jul 2013 - 08 Aug 2013	2013-07-12	0
1010030007	1	R1 (NE) Maroantsetra	NE.01	101	1010030	1.5	female	1	01 Jul 2013 - 08 Aug 2013	2013-07-12	0
1010031001	1	R1 (NE) Maroantsetra	NE.01	101	1010031	52.4	male	1	01 Jul 2013 - 08 Aug 2013	2013-08-02	0
1010031002	1	R1 (NE) Maroantsetra	NE.01	101	1010031	50.4	female	1	01 Jul 2013 - 08 Aug 2013	2013-08-02	1
1010031004	1	R1 (NE) Maroantsetra	NE.01	101	1010031	19.4	male	1	01 Jul 2013 - 08 Aug 2013	2013-08-02	0
1010032001	1	R1 (NE) Maroantsetra	NE.01	101	1010032	50.4	male	1	01 Jul 2013 - 08 Aug 2013	2013-07-05	0
1010032002	1	R1 (NE) Maroantsetra	NE.01	101	1010032	43.4	female	1	01 Jul 2013 - 08 Aug 2013	2013-07-05	0
1010032003	1	R1 (NE) Maroantsetra	NE.01	101	1010032	17	male	1	01 Jul 2013 - 08 Aug 2013	2013-07-05	0
1010032005	1	R1 (NE) Maroantsetra	NE.01	101	1010032	12.4	male	1	01 Jul 2013 - 08 Aug 2013	2013-07-05	0
1010032006	1	R1 (NE) Maroantsetra	NE.01	101	1010032	10.4	female	1	01 Jul 2013 - 08 Aug 2013	2013-07-15	0
1010032008	1	R1 (NE) Maroantsetra	NE.01	101	1010032	8.4	male	1	01 Jul 2013 - 08 Aug 2013	2013-07-15	0
1010034001	1	R1 (NE) Maroantsetra	NE.01	101	1010034	32.4	male	1	01 Jul 2013 - 08 Aug 2013	2013-07-06	0
1010034002	1	R1 (NE) Maroantsetra	NE.01	101	1010034	30.4	female	1	01 Jul 2013 - 08 Aug 2013	2013-07-06	0
1010034004	1	R1 (NE) Maroantsetra	NE.01	101	1010034	11.4	female	1	01 Jul 2013 - 08 Aug 2013	2013-07-06	0
1010034005	1	R1 (NE) Maroantsetra	NE.01	101	1010034	9.1	male	1	01 Jul 2013 - 08 Aug 2013	2013-07-06	0
1010034006	1	R1 (NE) Maroantsetra	NE.01	101	1010034	0.8	male	1	01 Jul 2013 - 08 Aug 2013	2013-07-06	0
1010035001	1	R1 (NE) Maroantsetra	NE.01	101	1010035	33.4	male	1	01 Jul 2013 - 08 Aug 2013	2013-08-08	1
1010035003	1	R1 (NE) Maroantsetra	NE.01	101	1010035	2.9	male	1	01 Jul 2013 - 08 Aug 2013	2013-08-08	0
1010036001	1	R1 (NE) Maroantsetra	NE.01	101	1010036	48.4	male	1	01 Jul 2013 - 08 Aug 2013	2013-08-04	0
1010036002	1	R1 (NE) Maroantsetra	NE.01	101	1010036	43.4	female	1	01 Jul 2013 - 08 Aug 2013	2013-08-04	0
1010036003	1	R1 (NE) Maroantsetra	NE.01	101	1010036	21.4	male	1	01 Jul 2013 - 08 Aug 2013	2013-08-04	0
1010036004	1	R1 (NE) Maroantsetra	NE.01	101	1010036	19.4	male	1	01 Jul 2013 - 08 Aug 2013	2013-08-04	0
1010036005	1	R1 (NE) Maroantsetra	NE.01	101	1010036	13.4	male	1	01 Jul 2013 - 08 Aug 2013	2013-08-04	0
1010036006	1	R1 (NE) Maroantsetra	NE.01	101	1010036	10.4	male	1	01 Jul 2013 - 08 Aug 2013	2013-08-04	0
1010036007	1	R1 (NE) Maroantsetra	NE.01	101	1010036	2.1	male	1	01 Jul 2013 - 08 Aug 2013	2013-08-04	0
1010037001	1	R1 (NE) Maroantsetra	NE.01	101	1010037	38.4	male	1	01 Jul 2013 - 08 Aug 2013	2013-07-04	0
1010037002	1	R1 (NE) Maroantsetra	NE.01	101	1010037	40.4	female	1	01 Jul 2013 - 08 Aug 2013	2013-07-04	0
1010037006	1	R1 (NE) Maroantsetra	NE.01	101	1010037	13	female	1	01 Jul 2013 - 08 Aug 2013	2013-07-04	1
1010038001	1	R1 (NE) Maroantsetra	NE.01	101	1010038	23.4	male	1	01 Jul 2013 - 08 Aug 2013	2013-07-14	1
1010038002	1	R1 (NE) Maroantsetra	NE.01	101	1010038	19.4	female	1	01 Jul 2013 - 08 Aug 2013	2013-07-14	0
1010038003	1	R1 (NE) Maroantsetra	NE.01	101	1010038	2.5	male	1	01 Jul 2013 - 08 Aug 2013	2013-07-14	0
1010039001	1	R1 (NE) Maroantsetra	NE.01	101	1010039	52.4	male	1	01 Jul 2013 - 08 Aug 2013	2013-08-06	0
1010039005	1	R1 (NE) Maroantsetra	NE.01	101	1010039	18.1	female	1	01 Jul 2013 - 08 Aug 2013	2013-08-06	0
1010039006	1	R1 (NE) Maroantsetra	NE.01	101	1010039	11.1	male	1	01 Jul 2013 - 08 Aug 2013	2013-08-06	0
1010040001	1	R1 (NE) Maroantsetra	NE.01	101	1010040	51.4	male	1	01 Jul 2013 - 08 Aug 2013	2013-08-06	0
1010040002	1	R1 (NE) Maroantsetra	NE.01	101	1010040	38.4	female	1	01 Jul 2013 - 08 Aug 2013	2013-08-06	0
1010040003	1	R1 (NE) Maroantsetra	NE.01	101	1010040	29.4	male	1	01 Jul 2013 - 08 Aug 2013	2013-08-06	0
1010040004	1	R1 (NE) Maroantsetra	NE.01	101	1010040	23.1	male	1	01 Jul 2013 - 08 Aug 2013	2013-08-06	0
1010040006	1	R1 (NE) Maroantsetra	NE.01	101	1010040	7.8	female	1	01 Jul 2013 - 08 Aug 2013	2013-08-06	0
1010040007	1	R1 (NE) Maroantsetra	NE.01	101	1010040	2.1	female	1	01 Jul 2013 - 08 Aug 2013	2013-08-06	0
1010041001	1	R1 (NE) Maroantsetra	NE.01	101	1010041	26.4	male	1	01 Jul 2013 - 08 Aug 2013	2013-07-14	0
1010041002	1	R1 (NE) Maroantsetra	NE.01	101	1010041	19.4	female	1	01 Jul 2013 - 08 Aug 2013	2013-07-14	0
1010041003	1	R1 (NE) Maroantsetra	NE.01	101	1010041	1.2	female	1	01 Jul 2013 - 08 Aug 2013	2013-07-04	0
1010042001	1	R1 (NE) Maroantsetra	NE.01	101	1010042	43.4	male	1	01 Jul 2013 - 08 Aug 2013	2013-08-08	0
1010042002	1	R1 (NE) Maroantsetra	NE.01	101	1010042	44.4	female	1	01 Jul 2013 - 08 Aug 2013	2013-08-08	0
1010042003	1	R1 (NE) Maroantsetra	NE.01	101	1010042	25.4	female	1	01 Jul 2013 - 08 Aug 2013	2013-08-08	0
1010042004	1	R1 (NE) Maroantsetra	NE.01	101	1010042	9.7	female	1	01 Jul 2013 - 08 Aug 2013	2013-08-08	0
1010043001	1	R1 (NE) Maroantsetra	NE.01	101	1010043	37.1	male	1	01 Jul 2013 - 08 Aug 2013	2013-08-06	0
1010043002	1	R1 (NE) Maroantsetra	NE.01	101	1010043	36.1	female	1	01 Jul 2013 - 08 Aug 2013	2013-08-06	0
1010043006	1	R1 (NE) Maroantsetra	NE.01	101	1010043	11.2	female	1	01 Jul 2013 - 08 Aug 2013	2013-08-06	1
1010043007	1	R1 (NE) Maroantsetra	NE.01	101	1010043	8.7	male	1	01 Jul 2013 - 08 Aug 2013	2013-08-06	0
1010044001	1	R1 (NE) Maroantsetra	NE.01	101	1010044	35.4	male	1	01 Jul 2013 - 08 Aug 2013	2013-07-06	0
1010044002	1	R1 (NE) Maroantsetra	NE.01	101	1010044	31.4	female	1	01 Jul 2013 - 08 Aug 2013	2013-07-06	0
1010044003	1	R1 (NE) Maroantsetra	NE.01	101	1010044	11.2	female	1	01 Jul 2013 - 08 Aug 2013	2013-07-06	0
1010044004	1	R1 (NE) Maroantsetra	NE.01	101	1010044	8.9	male	1	01 Jul 2013 - 08 Aug 2013	2013-07-06	0
1010045001	1	R1 (NE) Maroantsetra	NE.01	101	1010045	33.4	male	1	01 Jul 2013 - 08 Aug 2013	2013-07-08	0
1010045002	1	R1 (NE) Maroantsetra	NE.01	101	1010045	29.4	female	1	01 Jul 2013 - 08 Aug 2013	2013-07-07	0
1010045003	1	R1 (NE) Maroantsetra	NE.01	101	1010045	5.8	female	1	01 Jul 2013 - 08 Aug 2013	2013-07-07	0
1010045004	1	R1 (NE) Maroantsetra	NE.01	101	1010045	2.5	male	1	01 Jul 2013 - 08 Aug 2013	2013-07-07	0
1010046001	1	R1 (NE) Maroantsetra	NE.01	101	1010046	36.5	male	1	01 Jul 2013 - 08 Aug 2013	2013-08-05	0
1010046002	1	R1 (NE) Maroantsetra	NE.01	101	1010046	33.4	female	1	01 Jul 2013 - 08 Aug 2013	2013-08-05	0
1010046003	1	R1 (NE) Maroantsetra	NE.01	101	1010046	15.1	male	1	01 Jul 2013 - 08 Aug 2013	2013-08-05	0
1010046004	1	R1 (NE) Maroantsetra	NE.01	101	1010046	13.1	female	1	01 Jul 2013 - 08 Aug 2013	2013-08-05	0
1010047001	1	R1 (NE) Maroantsetra	NE.01	101	1010047	39.4	male	1	01 Jul 2013 - 08 Aug 2013	2013-08-06	0
1010047002	1	R1 (NE) Maroantsetra	NE.01	101	1010047	33.4	female	1	01 Jul 2013 - 08 Aug 2013	2013-08-06	0
1010047004	1	R1 (NE) Maroantsetra	NE.01	101	1010047	11.2	female	1	01 Jul 2013 - 08 Aug 2013	2013-08-06	0
1010047005	1	R1 (NE) Maroantsetra	NE.01	101	1010047	8.6	female	1	01 Jul 2013 - 08 Aug 2013	2013-08-06	1
1010047006	1	R1 (NE) Maroantsetra	NE.01	101	1010047	10.1	female	1	01 Jul 2013 - 08 Aug 2013	2013-08-06	1
1010048001	1	R1 (NE) Maroantsetra	NE.01	101	1010048	35.4	female	1	01 Jul 2013 - 08 Aug 2013	2013-07-11	0
1010048002	1	R1 (NE) Maroantsetra	NE.01	101	1010048	16.4	female	1	01 Jul 2013 - 08 Aug 2013	2013-07-11	0
1010048003	1	R1 (NE) Maroantsetra	NE.01	101	1010048	12.2	male	1	01 Jul 2013 - 08 Aug 2013	2013-07-11	0
1010048004	1	R1 (NE) Maroantsetra	NE.01	101	1010048	7.8	male	1	01 Jul 2013 - 08 Aug 2013	2013-07-11	1
1010048005	1	R1 (NE) Maroantsetra	NE.01	101	1010048	35	male	1	01 Jul 2013 - 08 Aug 2013	2013-07-11	0
1010049001	1	R1 (NE) Maroantsetra	NE.01	101	1010049	35.4	male	1	01 Jul 2013 - 08 Aug 2013	2013-07-12	1
1010049002	1	R1 (NE) Maroantsetra	NE.01	101	1010049	30.4	female	1	01 Jul 2013 - 08 Aug 2013	2013-07-12	0
1010049004	1	R1 (NE) Maroantsetra	NE.01	101	1010049	12	female	1	01 Jul 2013 - 08 Aug 2013	2013-07-12	0
1010049005	1	R1 (NE) Maroantsetra	NE.01	101	1010049	10.5	female	1	01 Jul 2013 - 08 Aug 2013	2013-07-12	0
1010049006	1	R1 (NE) Maroantsetra	NE.01	101	1010049	7.3	female	1	01 Jul 2013 - 08 Aug 2013	2013-07-12	0
1010050001	1	R1 (NE) Maroantsetra	NE.01	101	1010050	33.2	male	1	01 Jul 2013 - 08 Aug 2013	2013-07-12	0
1010050002	1	R1 (NE) Maroantsetra	NE.01	101	1010050	25.2	female	1	01 Jul 2013 - 08 Aug 2013	2013-07-12	0
1010050003	1	R1 (NE) Maroantsetra	NE.01	101	1010050	13	female	1	01 Jul 2013 - 08 Aug 2013	2013-07-12	1
1010050004	1	R1 (NE) Maroantsetra	NE.01	101	1010050	11.5	male	1	01 Jul 2013 - 08 Aug 2013	2013-07-12	0
1010050005	1	R1 (NE) Maroantsetra	NE.01	101	1010050	7	female	1	01 Jul 2013 - 08 Aug 2013	2013-07-12	0
1010050006	1	R1 (NE) Maroantsetra	NE.01	101	1010050	5	female	1	01 Jul 2013 - 08 Aug 2013	2013-07-12	0
1010050007	1	R1 (NE) Maroantsetra	NE.01	101	1010050	2.9	female	1	01 Jul 2013 - 08 Aug 2013	2013-07-12	0
1010051001	1	R1 (NE) Maroantsetra	NE.01	101	1010051	35.4	male	1	01 Jul 2013 - 08 Aug 2013	2013-07-08	0
1010051002	1	R1 (NE) Maroantsetra	NE.01	101	1010051	34.4	female	1	01 Jul 2013 - 08 Aug 2013	2013-07-08	0
1010051004	1	R1 (NE) Maroantsetra	NE.01	101	1010051	12.4	male	1	01 Jul 2013 - 08 Aug 2013	2013-07-08	0
1010051005	1	R1 (NE) Maroantsetra	NE.01	101	1010051	11.4	female	1	01 Jul 2013 - 08 Aug 2013	2013-07-08	0
1010052001	1	R1 (NE) Maroantsetra	NE.01	101	1010052	25.4	male	1	01 Jul 2013 - 08 Aug 2013	2013-08-05	0
1010052002	1	R1 (NE) Maroantsetra	NE.01	101	1010052	24.4	female	1	01 Jul 2013 - 08 Aug 2013	2013-08-06	0
1010052003	1	R1 (NE) Maroantsetra	NE.01	101	1010052	1.6	male	1	01 Jul 2013 - 08 Aug 2013	2013-08-05	0
1010053001	1	R1 (NE) Maroantsetra	NE.01	101	1010053	29.4	male	1	01 Jul 2013 - 08 Aug 2013	2013-08-04	0
1010053002	1	R1 (NE) Maroantsetra	NE.01	101	1010053	36.4	female	1	01 Jul 2013 - 08 Aug 2013	2013-08-04	0
1010053003	1	R1 (NE) Maroantsetra	NE.01	101	1010053	17.1	female	1	01 Jul 2013 - 08 Aug 2013	2013-08-04	0
1010053005	1	R1 (NE) Maroantsetra	NE.01	101	1010053	1	male	1	01 Jul 2013 - 08 Aug 2013	2013-08-04	0
1010054001	1	R1 (NE) Maroantsetra	NE.01	101	1010054	24.1	male	1	01 Jul 2013 - 08 Aug 2013	2013-07-07	0
1010054002	1	R1 (NE) Maroantsetra	NE.01	101	1010054	25.9	female	1	01 Jul 2013 - 08 Aug 2013	2013-07-07	0
1010054003	1	R1 (NE) Maroantsetra	NE.01	101	1010054	10.5	female	1	01 Jul 2013 - 08 Aug 2013	2013-07-07	0
1010054004	1	R1 (NE) Maroantsetra	NE.01	101	1010054	8.1	male	1	01 Jul 2013 - 08 Aug 2013	2013-07-07	0
1010054005	1	R1 (NE) Maroantsetra	NE.01	101	1010054	3	male	1	01 Jul 2013 - 08 Aug 2013	2013-07-07	0
1010055001	1	R1 (NE) Maroantsetra	NE.01	101	1010055	33.4	female	1	01 Jul 2013 - 08 Aug 2013	2013-08-07	1
1010055002	1	R1 (NE) Maroantsetra	NE.01	101	1010055	26.4	male	1	01 Jul 2013 - 08 Aug 2013	2013-08-07	0
1010055003	1	R1 (NE) Maroantsetra	NE.01	101	1010055	7.6	female	1	01 Jul 2013 - 08 Aug 2013	2013-08-07	0
1010056001	1	R1 (NE) Maroantsetra	NE.01	101	1010056	44.4	male	1	01 Jul 2013 - 08 Aug 2013	2013-07-11	0
1010056004	1	R1 (NE) Maroantsetra	NE.01	101	1010056	15	female	1	01 Jul 2013 - 08 Aug 2013	2013-07-11	0
1010056005	1	R1 (NE) Maroantsetra	NE.01	101	1010056	9.7	male	1	01 Jul 2013 - 08 Aug 2013	2013-07-11	1
1010057001	1	R1 (NE) Maroantsetra	NE.01	101	1010057	43.4	male	1	01 Jul 2013 - 08 Aug 2013	2013-07-10	0
1010057002	1	R1 (NE) Maroantsetra	NE.01	101	1010057	33.4	female	1	01 Jul 2013 - 08 Aug 2013	2013-07-10	0
1010057004	1	R1 (NE) Maroantsetra	NE.01	101	1010057	14	male	1	01 Jul 2013 - 08 Aug 2013	2013-07-10	0
1010057005	1	R1 (NE) Maroantsetra	NE.01	101	1010057	12.2	female	1	01 Jul 2013 - 08 Aug 2013	2013-07-10	1
1010057006	1	R1 (NE) Maroantsetra	NE.01	101	1010057	1.2	male	1	01 Jul 2013 - 08 Aug 2013	2013-07-10	0
1010057007	1	R1 (NE) Maroantsetra	NE.01	101	1010057	3.4	female	1	01 Jul 2013 - 08 Aug 2013	2013-07-10	1
1010058001	1	R1 (NE) Maroantsetra	NE.01	101	1010058	44.4	male	1	01 Jul 2013 - 08 Aug 2013	2013-08-04	0
1010058002	1	R1 (NE) Maroantsetra	NE.01	101	1010058	15.4	female	1	01 Jul 2013 - 08 Aug 2013	2013-08-04	0
1010058003	1	R1 (NE) Maroantsetra	NE.01	101	1010058	55.4	female	1	01 Jul 2013 - 08 Aug 2013	2013-08-04	0
1010058004	1	R1 (NE) Maroantsetra	NE.01	101	1010058	9.8	female	1	01 Jul 2013 - 08 Aug 2013	2013-08-04	0
1010058005	1	R1 (NE) Maroantsetra	NE.01	101	1010058	8.8	male	1	01 Jul 2013 - 08 Aug 2013	2013-08-04	0
1010059001	1	R1 (NE) Maroantsetra	NE.01	101	1010059	25.4	female	1	01 Jul 2013 - 08 Aug 2013	2013-07-06	1
1010059002	1	R1 (NE) Maroantsetra	NE.01	101	1010059	2.3	male	1	01 Jul 2013 - 08 Aug 2013	2013-07-06	0
1010061001	1	R1 (NE) Maroantsetra	NE.01	101	1010061	53.4	female	1	01 Jul 2013 - 08 Aug 2013	2013-07-05	1
1010061002	1	R1 (NE) Maroantsetra	NE.01	101	1010061	8.2	female	1	01 Jul 2013 - 08 Aug 2013	2013-07-05	0
1010061003	1	R1 (NE) Maroantsetra	NE.01	101	1010061	13.4	male	1	01 Jul 2013 - 08 Aug 2013	2013-07-05	0
1010062001	1	R1 (NE) Maroantsetra	NE.01	101	1010062	58.4	female	1	01 Jul 2013 - 08 Aug 2013	2013-07-10	0
1010062002	1	R1 (NE) Maroantsetra	NE.01	101	1010062	54.4	female	1	01 Jul 2013 - 08 Aug 2013	2013-07-10	0
1010062003	1	R1 (NE) Maroantsetra	NE.01	101	1010062	31.4	male	1	01 Jul 2013 - 08 Aug 2013	2013-07-10	0
1010062004	1	R1 (NE) Maroantsetra	NE.01	101	1010062	7.4	female	1	01 Jul 2013 - 08 Aug 2013	2013-07-10	0
1010062005	1	R1 (NE) Maroantsetra	NE.01	101	1010062	5.4	male	1	01 Jul 2013 - 08 Aug 2013	2013-07-10	0
1010064001	1	R1 (NE) Maroantsetra	NE.01	101	1010064	36.9	male	1	01 Jul 2013 - 08 Aug 2013	2013-08-05	0
1010064002	1	R1 (NE) Maroantsetra	NE.01	101	1010064	31.4	female	1	01 Jul 2013 - 08 Aug 2013	2013-08-05	0
1010064003	1	R1 (NE) Maroantsetra	NE.01	101	1010064	15.9	female	1	01 Jul 2013 - 08 Aug 2013	2013-08-05	0
1010064004	1	R1 (NE) Maroantsetra	NE.01	101	1010064	11.8	female	1	01 Jul 2013 - 08 Aug 2013	2013-08-05	1
1010064005	1	R1 (NE) Maroantsetra	NE.01	101	1010064	7.8	female	1	01 Jul 2013 - 08 Aug 2013	2013-08-05	1
1010065001	1	R1 (NE) Maroantsetra	NE.01	101	1010065	55.4	male	1	01 Jul 2013 - 08 Aug 2013	2013-08-03	0
1010065002	1	R1 (NE) Maroantsetra	NE.01	101	1010065	38.4	female	1	01 Jul 2013 - 08 Aug 2013	2013-08-05	0
1010065003	1	R1 (NE) Maroantsetra	NE.01	101	1010065	14.4	female	1	01 Jul 2013 - 08 Aug 2013	2013-08-03	0
1010065004	1	R1 (NE) Maroantsetra	NE.01	101	1010065	13.1	female	1	01 Jul 2013 - 08 Aug 2013	2013-08-03	0
1010065005	1	R1 (NE) Maroantsetra	NE.01	101	1010065	9.6	male	1	01 Jul 2013 - 08 Aug 2013	2013-08-03	0
1010065006	1	R1 (NE) Maroantsetra	NE.01	101	1010065	7	female	1	01 Jul 2013 - 08 Aug 2013	2013-08-03	0
1010066001	1	R1 (NE) Maroantsetra	NE.01	101	1010066	23.4	male	1	01 Jul 2013 - 08 Aug 2013	2013-08-07	1
1010066002	1	R1 (NE) Maroantsetra	NE.01	101	1010066	22.4	female	1	01 Jul 2013 - 08 Aug 2013	2013-08-07	0
1010067001	1	R1 (NE) Maroantsetra	NE.01	101	1010067	46.4	female	1	01 Jul 2013 - 08 Aug 2013	2013-07-11	0
1010068001	1	R1 (NE) Maroantsetra	NE.01	101	1010068	46.4	female	1	01 Jul 2013 - 08 Aug 2013	2013-08-04	0
1010068002	1	R1 (NE) Maroantsetra	NE.01	101	1010068	10.5	male	1	01 Jul 2013 - 08 Aug 2013	2013-08-04	1
1010068003	1	R1 (NE) Maroantsetra	NE.01	101	1010068	10.5	female	1	01 Jul 2013 - 08 Aug 2013	2013-08-04	0
1010068004	1	R1 (NE) Maroantsetra	NE.01	101	1010068	5.6	female	1	01 Jul 2013 - 08 Aug 2013	2013-08-04	0
1010069001	1	R1 (NE) Maroantsetra	NE.01	101	1010069	35.4	male	1	01 Jul 2013 - 08 Aug 2013	2013-07-05	0
1010069002	1	R1 (NE) Maroantsetra	NE.01	101	1010069	25.4	female	1	01 Jul 2013 - 08 Aug 2013	2013-07-05	0
1010069003	1	R1 (NE) Maroantsetra	NE.01	101	1010069	10.9	male	1	01 Jul 2013 - 08 Aug 2013	2013-07-05	0
1010069004	1	R1 (NE) Maroantsetra	NE.01	101	1010069	9.6	female	1	01 Jul 2013 - 08 Aug 2013	2013-07-05	0
1010069005	1	R1 (NE) Maroantsetra	NE.01	101	1010069	7	male	1	01 Jul 2013 - 08 Aug 2013	2013-07-05	0
1010070001	1	R1 (NE) Maroantsetra	NE.01	101	1010070	55.4	male	1	01 Jul 2013 - 08 Aug 2013	2013-07-10	0
1010070002	1	R1 (NE) Maroantsetra	NE.01	101	1010070	52.4	female	1	01 Jul 2013 - 08 Aug 2013	2013-07-10	0
1010070003	1	R1 (NE) Maroantsetra	NE.01	101	1010070	21	male	1	01 Jul 2013 - 08 Aug 2013	2013-07-10	0
1010070004	1	R1 (NE) Maroantsetra	NE.01	101	1010070	22	female	1	01 Jul 2013 - 08 Aug 2013	2013-07-10	0
1010070005	1	R1 (NE) Maroantsetra	NE.01	101	1010070	15.4	female	1	01 Jul 2013 - 08 Aug 2013	2013-07-10	1
1010070006	1	R1 (NE) Maroantsetra	NE.01	101	1010070	5.4	male	1	01 Jul 2013 - 08 Aug 2013	2013-07-10	0
1010070007	1	R1 (NE) Maroantsetra	NE.01	101	1010070	2.4	female	1	01 Jul 2013 - 08 Aug 2013	2013-07-10	0
1010071001	1	R1 (NE) Maroantsetra	NE.01	101	1010071	54.4	male	1	01 Jul 2013 - 08 Aug 2013	2013-08-08	0
1010071002	1	R1 (NE) Maroantsetra	NE.01	101	1010071	49.4	female	1	01 Jul 2013 - 08 Aug 2013	2013-08-08	1
1010071003	1	R1 (NE) Maroantsetra	NE.01	101	1010071	3.1	male	1	01 Jul 2013 - 08 Aug 2013	2013-08-08	0
1010072001	1	R1 (NE) Maroantsetra	NE.01	101	1010072	23.4	male	1	01 Jul 2013 - 08 Aug 2013	2013-07-09	0
1010072002	1	R1 (NE) Maroantsetra	NE.01	101	1010072	22.4	female	1	01 Jul 2013 - 08 Aug 2013	2013-07-09	0
1010072003	1	R1 (NE) Maroantsetra	NE.01	101	1010072	5	female	1	01 Jul 2013 - 08 Aug 2013	2013-07-09	1
1010072004	1	R1 (NE) Maroantsetra	NE.01	101	1010072	3.9	female	1	01 Jul 2013 - 08 Aug 2013	2013-07-09	0
1010073001	1	R1 (NE) Maroantsetra	NE.01	101	1010073	32.4	male	1	01 Jul 2013 - 08 Aug 2013	2013-08-05	0
1010073002	1	R1 (NE) Maroantsetra	NE.01	101	1010073	25.4	female	1	01 Jul 2013 - 08 Aug 2013	2013-08-05	0
1010073004	1	R1 (NE) Maroantsetra	NE.01	101	1010073	9.7	female	1	01 Jul 2013 - 08 Aug 2013	2013-08-05	0
1010074001	1	R1 (NE) Maroantsetra	NE.01	101	1010074	31.4	male	1	01 Jul 2013 - 08 Aug 2013	2013-07-14	0
1010074002	1	R1 (NE) Maroantsetra	NE.01	101	1010074	27.4	female	1	01 Jul 2013 - 08 Aug 2013	2013-07-14	0
1010074003	1	R1 (NE) Maroantsetra	NE.01	101	1010074	13	female	1	01 Jul 2013 - 08 Aug 2013	2013-07-14	1
1010074004	1	R1 (NE) Maroantsetra	NE.01	101	1010074	8.1	male	1	01 Jul 2013 - 08 Aug 2013	2013-07-14	0
1010074005	1	R1 (NE) Maroantsetra	NE.01	101	1010074	5.8	female	1	01 Jul 2013 - 08 Aug 2013	2013-07-14	0
1010074006	1	R1 (NE) Maroantsetra	NE.01	101	1010074	9.9	female	1	01 Jul 2013 - 08 Aug 2013	2013-07-14	0
1010075001	1	R1 (NE) Maroantsetra	NE.01	101	1010075	28.4	male	1	01 Jul 2013 - 08 Aug 2013	2013-07-10	0
1010075002	1	R1 (NE) Maroantsetra	NE.01	101	1010075	23.4	female	1	01 Jul 2013 - 08 Aug 2013	2013-07-10	0
1010076001	1	R1 (NE) Maroantsetra	NE.01	101	1010076	54.5	male	1	01 Jul 2013 - 08 Aug 2013	2013-08-03	0
1010076002	1	R1 (NE) Maroantsetra	NE.01	101	1010076	52.4	female	1	01 Jul 2013 - 08 Aug 2013	2013-08-04	0
1010076003	1	R1 (NE) Maroantsetra	NE.01	101	1010076	18.4	female	1	01 Jul 2013 - 08 Aug 2013	2013-08-03	0
1010076004	1	R1 (NE) Maroantsetra	NE.01	101	1010076	5.5	male	1	01 Jul 2013 - 08 Aug 2013	2013-08-08	0
1010076005	1	R1 (NE) Maroantsetra	NE.01	101	1010076	1	female	1	01 Jul 2013 - 08 Aug 2013	2013-08-03	0
1010077001	1	R1 (NE) Maroantsetra	NE.01	101	1010077	18.4	male	1	01 Jul 2013 - 08 Aug 2013	2013-07-14	0
1010077002	1	R1 (NE) Maroantsetra	NE.01	101	1010077	15.4	female	1	01 Jul 2013 - 08 Aug 2013	2013-07-14	1
1010077003	1	R1 (NE) Maroantsetra	NE.01	101	1010077	1.6	female	1	01 Jul 2013 - 08 Aug 2013	2013-07-14	0
1010078001	1	R1 (NE) Maroantsetra	NE.01	101	1010078	45.4	male	1	01 Jul 2013 - 08 Aug 2013	2013-08-03	0
1010078002	1	R1 (NE) Maroantsetra	NE.01	101	1010078	54.4	female	1	01 Jul 2013 - 08 Aug 2013	2013-08-03	0
1010078004	1	R1 (NE) Maroantsetra	NE.01	101	1010078	13.4	female	1	01 Jul 2013 - 08 Aug 2013	2013-08-03	0
1010078005	1	R1 (NE) Maroantsetra	NE.01	101	1010078	5.4	female	1	01 Jul 2013 - 08 Aug 2013	2013-08-03	0
1010079001	1	R1 (NE) Maroantsetra	NE.01	101	1010079	50.4	male	1	01 Jul 2013 - 08 Aug 2013	2013-07-13	0
1010079002	1	R1 (NE) Maroantsetra	NE.01	101	1010079	47.4	female	1	01 Jul 2013 - 08 Aug 2013	2013-07-13	0
1010079004	1	R1 (NE) Maroantsetra	NE.01	101	1010079	17	male	1	01 Jul 2013 - 08 Aug 2013	2013-07-13	0
1010079005	1	R1 (NE) Maroantsetra	NE.01	101	1010079	14	female	1	01 Jul 2013 - 08 Aug 2013	2013-07-13	0
1010079006	1	R1 (NE) Maroantsetra	NE.01	101	1010079	12.2	female	1	01 Jul 2013 - 08 Aug 2013	2013-07-13	0
1010079007	1	R1 (NE) Maroantsetra	NE.01	101	1010079	9.3	female	1	01 Jul 2013 - 08 Aug 2013	2013-07-13	0
1010079008	1	R1 (NE) Maroantsetra	NE.01	101	1010079	5	male	1	01 Jul 2013 - 08 Aug 2013	2013-07-13	0
1010079009	1	R1 (NE) Maroantsetra	NE.01	101	1010079	2	female	1	01 Jul 2013 - 08 Aug 2013	2013-07-13	0
1010080001	1	R1 (NE) Maroantsetra	NE.01	101	1010080	53.4	male	1	01 Jul 2013 - 08 Aug 2013	2013-08-02	0
1010080002	1	R1 (NE) Maroantsetra	NE.01	101	1010080	49.4	female	1	01 Jul 2013 - 08 Aug 2013	2013-08-02	0
1010080005	1	R1 (NE) Maroantsetra	NE.01	101	1010080	14.1	male	1	01 Jul 2013 - 08 Aug 2013	2013-08-02	0
1010080006	1	R1 (NE) Maroantsetra	NE.01	101	1010080	11.4	female	1	01 Jul 2013 - 08 Aug 2013	2013-08-02	0
1010080007	1	R1 (NE) Maroantsetra	NE.01	101	1010080	6.6	male	1	01 Jul 2013 - 08 Aug 2013	2013-08-02	0
1010081001	1	R1 (NE) Maroantsetra	NE.01	101	1010081	58.5	male	1	01 Jul 2013 - 08 Aug 2013	2013-08-02	0
1010081002	1	R1 (NE) Maroantsetra	NE.01	101	1010081	5.4	female	1	01 Jul 2013 - 08 Aug 2013	2013-08-02	1
1010081003	1	R1 (NE) Maroantsetra	NE.01	101	1010081	26.7	female	1	01 Jul 2013 - 08 Aug 2013	2013-08-02	0
1010082001	1	R1 (NE) Maroantsetra	NE.01	101	1010082	50.4	male	1	01 Jul 2013 - 08 Aug 2013	2013-07-14	0
1010082002	1	R1 (NE) Maroantsetra	NE.01	101	1010082	51.4	female	1	01 Jul 2013 - 08 Aug 2013	2013-07-14	0
1010082005	1	R1 (NE) Maroantsetra	NE.01	101	1010082	11.8	female	1	01 Jul 2013 - 08 Aug 2013	2013-07-14	0
1010082006	1	R1 (NE) Maroantsetra	NE.01	101	1010082	9.1	male	1	01 Jul 2013 - 08 Aug 2013	2013-07-14	0
1010082007	1	R1 (NE) Maroantsetra	NE.01	101	1010082	9	male	1	01 Jul 2013 - 08 Aug 2013	2013-07-14	0
1010083001	1	R1 (NE) Maroantsetra	NE.01	101	1010083	47.4	male	1	01 Jul 2013 - 08 Aug 2013	2013-07-12	0
1010083002	1	R1 (NE) Maroantsetra	NE.01	101	1010083	38.4	female	1	01 Jul 2013 - 08 Aug 2013	2013-07-12	0
1010083005	1	R1 (NE) Maroantsetra	NE.01	101	1010083	15.4	female	1	01 Jul 2013 - 08 Aug 2013	2013-07-12	0
1010083006	1	R1 (NE) Maroantsetra	NE.01	101	1010083	12	male	1	01 Jul 2013 - 08 Aug 2013	2013-07-12	0
1010083007	1	R1 (NE) Maroantsetra	NE.01	101	1010083	10.5	female	1	01 Jul 2013 - 08 Aug 2013	2013-07-12	0
1010085001	1	R1 (NE) Maroantsetra	NE.01	101	1010085	36.4	male	1	01 Jul 2013 - 08 Aug 2013	2013-07-11	0
1010085002	1	R1 (NE) Maroantsetra	NE.01	101	1010085	26.4	female	1	01 Jul 2013 - 08 Aug 2013	2013-07-11	0
1010085003	1	R1 (NE) Maroantsetra	NE.01	101	1010085	18.4	male	1	01 Jul 2013 - 08 Aug 2013	2013-07-11	0
1010085004	1	R1 (NE) Maroantsetra	NE.01	101	1010085	12.4	male	1	01 Jul 2013 - 08 Aug 2013	2013-07-11	0
1010085005	1	R1 (NE) Maroantsetra	NE.01	101	1010085	10.4	male	1	01 Jul 2013 - 08 Aug 2013	2013-07-11	0
1010085006	1	R1 (NE) Maroantsetra	NE.01	101	1010085	8.4	male	1	01 Jul 2013 - 08 Aug 2013	2013-07-11	0
1010085007	1	R1 (NE) Maroantsetra	NE.01	101	1010085	7.4	female	1	01 Jul 2013 - 08 Aug 2013	2013-07-11	0
1010085008	1	R1 (NE) Maroantsetra	NE.01	101	1010085	5.1	male	1	01 Jul 2013 - 08 Aug 2013	2013-07-11	0
1010086001	1	R1 (NE) Maroantsetra	NE.01	101	1010086	19.4	male	1	01 Jul 2013 - 08 Aug 2013	2013-07-14	0
1010086002	1	R1 (NE) Maroantsetra	NE.01	101	1010086	17.4	female	1	01 Jul 2013 - 08 Aug 2013	2013-07-14	0
1010088001	1	R1 (NE) Maroantsetra	NE.01	101	1010088	57.4	male	1	01 Jul 2013 - 08 Aug 2013	2013-07-13	0
1010088002	1	R1 (NE) Maroantsetra	NE.01	101	1010088	42.4	female	1	01 Jul 2013 - 08 Aug 2013	2013-07-13	0
1010088003	1	R1 (NE) Maroantsetra	NE.01	101	1010088	18.4	female	1	01 Jul 2013 - 08 Aug 2013	2013-07-13	1
1010088004	1	R1 (NE) Maroantsetra	NE.01	101	1010088	15.4	female	1	01 Jul 2013 - 08 Aug 2013	2013-07-13	0
1010088005	1	R1 (NE) Maroantsetra	NE.01	101	1010088	14	female	1	01 Jul 2013 - 08 Aug 2013	2013-07-13	0
1010088006	1	R1 (NE) Maroantsetra	NE.01	101	1010088	11	male	1	01 Jul 2013 - 08 Aug 2013	2013-07-13	0
1010088007	1	R1 (NE) Maroantsetra	NE.01	101	1010088	4.8	male	1	01 Jul 2013 - 08 Aug 2013	2013-07-13	0
1010088008	1	R1 (NE) Maroantsetra	NE.01	101	1010088	1.6	female	1	01 Jul 2013 - 08 Aug 2013	2013-07-13	0
1010089001	1	R1 (NE) Maroantsetra	NE.01	101	1010089	25.4	male	1	01 Jul 2013 - 08 Aug 2013	2013-07-13	0
1010089002	1	R1 (NE) Maroantsetra	NE.01	101	1010089	27.4	female	1	01 Jul 2013 - 08 Aug 2013	2013-07-13	0
1010089003	1	R1 (NE) Maroantsetra	NE.01	101	1010089	11.4	male	1	01 Jul 2013 - 08 Aug 2013	2013-07-13	0
1010089004	1	R1 (NE) Maroantsetra	NE.01	101	1010089	9.4	male	1	01 Jul 2013 - 08 Aug 2013	2013-07-13	0
1010090001	1	R1 (NE) Maroantsetra	NE.01	101	1010090	46.4	male	1	01 Jul 2013 - 08 Aug 2013	2013-07-07	0
1010090004	1	R1 (NE) Maroantsetra	NE.01	101	1010090	28.4	female	1	01 Jul 2013 - 08 Aug 2013	2013-07-07	0
1010090005	1	R1 (NE) Maroantsetra	NE.01	101	1010090	19	male	1	01 Jul 2013 - 08 Aug 2013	2013-07-07	0
1010090006	1	R1 (NE) Maroantsetra	NE.01	101	1010090	4	female	1	01 Jul 2013 - 08 Aug 2013	2013-07-07	0
1010090007	1	R1 (NE) Maroantsetra	NE.01	101	1010090	2	male	1	01 Jul 2013 - 08 Aug 2013	2013-07-07	0
1010090008	1	R1 (NE) Maroantsetra	NE.01	101	1010090	0.9	male	1	01 Jul 2013 - 08 Aug 2013	2013-07-07	0
1010091001	1	R1 (NE) Maroantsetra	NE.01	101	1010091	43.4	male	1	01 Jul 2013 - 08 Aug 2013	2013-08-02	0
1010091002	1	R1 (NE) Maroantsetra	NE.01	101	1010091	50.4	female	1	01 Jul 2013 - 08 Aug 2013	2013-08-02	0
1010091003	1	R1 (NE) Maroantsetra	NE.01	101	1010091	8.4	male	1	01 Jul 2013 - 08 Aug 2013	2013-08-02	0
1010092001	1	R1 (NE) Maroantsetra	NE.01	101	1010092	22.4	female	1	01 Jul 2013 - 08 Aug 2013	2013-08-03	1
1010092002	1	R1 (NE) Maroantsetra	NE.01	101	1010092	8.4	male	1	01 Jul 2013 - 08 Aug 2013	2013-08-03	0
1010092003	1	R1 (NE) Maroantsetra	NE.01	101	1010092	27.1	male	1	01 Jul 2013 - 08 Aug 2013	2013-08-03	0
1010093001	1	R1 (NE) Maroantsetra	NE.01	101	1010093	30.4	male	1	01 Jul 2013 - 08 Aug 2013	2013-08-03	0
1010093002	1	R1 (NE) Maroantsetra	NE.01	101	1010093	33.4	female	1	01 Jul 2013 - 08 Aug 2013	2013-08-03	0
1010093003	1	R1 (NE) Maroantsetra	NE.01	101	1010093	16.1	female	1	01 Jul 2013 - 08 Aug 2013	2013-08-04	0
1010093004	1	R1 (NE) Maroantsetra	NE.01	101	1010093	11.1	male	1	01 Jul 2013 - 08 Aug 2013	2013-08-03	1
1010093005	1	R1 (NE) Maroantsetra	NE.01	101	1010093	9.9	male	1	01 Jul 2013 - 08 Aug 2013	2013-08-03	0
1010094001	1	R1 (NE) Maroantsetra	NE.01	101	1010094	32.4	male	1	01 Jul 2013 - 08 Aug 2013	2013-08-02	0
1010094002	1	R1 (NE) Maroantsetra	NE.01	101	1010094	37.1	female	1	01 Jul 2013 - 08 Aug 2013	2013-08-02	0
1010094003	1	R1 (NE) Maroantsetra	NE.01	101	1010094	44.4	female	1	01 Jul 2013 - 08 Aug 2013	2013-08-02	0
1010094004	1	R1 (NE) Maroantsetra	NE.01	101	1010094	9.2	male	1	01 Jul 2013 - 08 Aug 2013	2013-08-02	0
1010095001	1	R1 (NE) Maroantsetra	NE.01	101	1010095	34.4	male	1	01 Jul 2013 - 08 Aug 2013	2013-07-11	0
1010095002	1	R1 (NE) Maroantsetra	NE.01	101	1010095	38.4	female	1	01 Jul 2013 - 08 Aug 2013	2013-07-11	1
1010095003	1	R1 (NE) Maroantsetra	NE.01	101	1010095	8.7	female	1	01 Jul 2013 - 08 Aug 2013	2013-07-11	1
1020001001	1	R1 (NE) Maroantsetra	NE.02	102	1020001	46.4	male	1	01 Jul 2013 - 08 Aug 2013	2013-07-30	0
1020001002	1	R1 (NE) Maroantsetra	NE.02	102	1020001	48.4	female	1	01 Jul 2013 - 08 Aug 2013	2013-07-30	0
1020001003	1	R1 (NE) Maroantsetra	NE.02	102	1020001	11.6	male	1	01 Jul 2013 - 08 Aug 2013	2013-07-30	0
1020001004	1	R1 (NE) Maroantsetra	NE.02	102	1020001	11.1	male	1	01 Jul 2013 - 08 Aug 2013	2013-07-30	0
1020002001	1	R1 (NE) Maroantsetra	NE.02	102	1020002	33.4	male	1	01 Jul 2013 - 08 Aug 2013	2013-07-22	0
1020002002	1	R1 (NE) Maroantsetra	NE.02	102	1020002	28.4	female	1	01 Jul 2013 - 08 Aug 2013	2013-07-22	0
1020002003	1	R1 (NE) Maroantsetra	NE.02	102	1020002	10.9	female	1	01 Jul 2013 - 08 Aug 2013	2013-07-22	0
1020002004	1	R1 (NE) Maroantsetra	NE.02	102	1020002	6.3	female	1	01 Jul 2013 - 08 Aug 2013	2013-07-22	0
1020002005	1	R1 (NE) Maroantsetra	NE.02	102	1020002	4.1	female	1	01 Jul 2013 - 08 Aug 2013	2013-07-22	0
1020002006	1	R1 (NE) Maroantsetra	NE.02	102	1020002	1.7	female	1	01 Jul 2013 - 08 Aug 2013	2013-07-22	0
1020003001	1	R1 (NE) Maroantsetra	NE.02	102	1020003	35.2	male	1	01 Jul 2013 - 08 Aug 2013	2013-07-30	1
1020003002	1	R1 (NE) Maroantsetra	NE.02	102	1020003	29.4	female	1	01 Jul 2013 - 08 Aug 2013	2013-07-30	0
1020003003	1	R1 (NE) Maroantsetra	NE.02	102	1020003	49.4	male	1	01 Jul 2013 - 08 Aug 2013	2013-07-30	0
1020003005	1	R1 (NE) Maroantsetra	NE.02	102	1020003	17.4	male	1	01 Jul 2013 - 08 Aug 2013	2013-07-30	1
1020003006	1	R1 (NE) Maroantsetra	NE.02	102	1020003	13.3	female	1	01 Jul 2013 - 08 Aug 2013	2013-07-30	0
1020003007	1	R1 (NE) Maroantsetra	NE.02	102	1020003	10.9	female	1	01 Jul 2013 - 08 Aug 2013	2013-07-30	0
1020003008	1	R1 (NE) Maroantsetra	NE.02	102	1020003	7.9	female	1	01 Jul 2013 - 08 Aug 2013	2013-07-30	0
1020003009	1	R1 (NE) Maroantsetra	NE.02	102	1020003	6.8	female	1	01 Jul 2013 - 08 Aug 2013	2013-07-30	0
1020004001	1	R1 (NE) Maroantsetra	NE.02	102	1020004	35	male	1	01 Jul 2013 - 08 Aug 2013	2013-07-19	0
1020004002	1	R1 (NE) Maroantsetra	NE.02	102	1020004	35.9	female	1	01 Jul 2013 - 08 Aug 2013	2013-07-19	0
1020004003	1	R1 (NE) Maroantsetra	NE.02	102	1020004	13.6	female	1	01 Jul 2013 - 08 Aug 2013	2013-07-19	0
1020004004	1	R1 (NE) Maroantsetra	NE.02	102	1020004	10.4	male	1	01 Jul 2013 - 08 Aug 2013	2013-07-19	0
1020004005	1	R1 (NE) Maroantsetra	NE.02	102	1020004	7.1	female	1	01 Jul 2013 - 08 Aug 2013	2013-07-19	1
1020004006	1	R1 (NE) Maroantsetra	NE.02	102	1020004	4.7	male	1	01 Jul 2013 - 08 Aug 2013	2013-07-19	0
1020004007	1	R1 (NE) Maroantsetra	NE.02	102	1020004	1.9	female	1	01 Jul 2013 - 08 Aug 2013	2013-07-19	0
1020005001	1	R1 (NE) Maroantsetra	NE.02	102	1020005	14.1	male	1	01 Jul 2013 - 08 Aug 2013	2013-07-23	1
1020005002	1	R1 (NE) Maroantsetra	NE.02	102	1020005	21.4	female	1	01 Jul 2013 - 08 Aug 2013	2013-07-23	0
1020005003	1	R1 (NE) Maroantsetra	NE.02	102	1020005	12.8	male	1	01 Jul 2013 - 08 Aug 2013	2013-07-23	1
1020006001	1	R1 (NE) Maroantsetra	NE.02	102	1020006	42.5	male	1	01 Jul 2013 - 08 Aug 2013	2013-07-25	0
1020006002	1	R1 (NE) Maroantsetra	NE.02	102	1020006	36.4	female	1	01 Jul 2013 - 08 Aug 2013	2013-07-25	0
1020006003	1	R1 (NE) Maroantsetra	NE.02	102	1020006	20.6	male	1	01 Jul 2013 - 08 Aug 2013	2013-07-25	0
1020006004	1	R1 (NE) Maroantsetra	NE.02	102	1020006	18.2	female	1	01 Jul 2013 - 08 Aug 2013	2013-07-25	0
1020006005	1	R1 (NE) Maroantsetra	NE.02	102	1020006	14.4	male	1	01 Jul 2013 - 08 Aug 2013	2013-07-25	0
1020006006	1	R1 (NE) Maroantsetra	NE.02	102	1020006	11.7	male	1	01 Jul 2013 - 08 Aug 2013	2013-07-25	0
1020006007	1	R1 (NE) Maroantsetra	NE.02	102	1020006	3.7	male	1	01 Jul 2013 - 08 Aug 2013	2013-07-25	0
1020007001	1	R1 (NE) Maroantsetra	NE.02	102	1020007	41.1	male	1	01 Jul 2013 - 08 Aug 2013	2013-07-30	1
1020007002	1	R1 (NE) Maroantsetra	NE.02	102	1020007	32.9	female	1	01 Jul 2013 - 08 Aug 2013	2013-07-30	0
1020007003	1	R1 (NE) Maroantsetra	NE.02	102	1020007	19.2	male	1	01 Jul 2013 - 08 Aug 2013	2013-07-30	1
1020007004	1	R1 (NE) Maroantsetra	NE.02	102	1020007	16.5	female	1	01 Jul 2013 - 08 Aug 2013	2013-07-30	0
1020007005	1	R1 (NE) Maroantsetra	NE.02	102	1020007	14.3	male	1	01 Jul 2013 - 08 Aug 2013	2013-07-30	0
1020007006	1	R1 (NE) Maroantsetra	NE.02	102	1020007	10.4	male	1	01 Jul 2013 - 08 Aug 2013	2013-07-30	0
1020007007	1	R1 (NE) Maroantsetra	NE.02	102	1020007	7.1	male	1	01 Jul 2013 - 08 Aug 2013	2013-07-30	0
1020007008	1	R1 (NE) Maroantsetra	NE.02	102	1020007	3.7	female	1	01 Jul 2013 - 08 Aug 2013	2013-07-30	0
1020008001	1	R1 (NE) Maroantsetra	NE.02	102	1020008	35	male	1	01 Jul 2013 - 08 Aug 2013	2013-07-30	1
1020008002	1	R1 (NE) Maroantsetra	NE.02	102	1020008	35	female	1	01 Jul 2013 - 08 Aug 2013	2013-07-30	0
1020008003	1	R1 (NE) Maroantsetra	NE.02	102	1020008	7.8	male	1	01 Jul 2013 - 08 Aug 2013	2013-07-30	0
1020008004	1	R1 (NE) Maroantsetra	NE.02	102	1020008	2.8	male	1	01 Jul 2013 - 08 Aug 2013	2013-07-30	0
1020009001	1	R1 (NE) Maroantsetra	NE.02	102	1020009	32.3	male	1	01 Jul 2013 - 08 Aug 2013	2013-07-22	0
1020009002	1	R1 (NE) Maroantsetra	NE.02	102	1020009	25.9	female	1	01 Jul 2013 - 08 Aug 2013	2013-07-22	0
1020009003	1	R1 (NE) Maroantsetra	NE.02	102	1020009	13	male	1	01 Jul 2013 - 08 Aug 2013	2013-07-22	0
1020009004	1	R1 (NE) Maroantsetra	NE.02	102	1020009	4.6	male	1	01 Jul 2013 - 08 Aug 2013	2013-07-22	0
1020010002	1	R1 (NE) Maroantsetra	NE.02	102	1020010	31.4	female	1	01 Jul 2013 - 08 Aug 2013	2013-07-21	0
1020010004	1	R1 (NE) Maroantsetra	NE.02	102	1020010	9.4	male	1	01 Jul 2013 - 08 Aug 2013	2013-07-21	0
1020010005	1	R1 (NE) Maroantsetra	NE.02	102	1020010	7	female	1	01 Jul 2013 - 08 Aug 2013	2013-07-21	0
1020010006	1	R1 (NE) Maroantsetra	NE.02	102	1020010	5.3	male	1	01 Jul 2013 - 08 Aug 2013	2013-07-21	0
1020010007	1	R1 (NE) Maroantsetra	NE.02	102	1020010	3.2	female	1	01 Jul 2013 - 08 Aug 2013	2013-07-21	0
1020010008	1	R1 (NE) Maroantsetra	NE.02	102	1020010	1.4	female	1	01 Jul 2013 - 08 Aug 2013	2013-07-21	0
1020011001	1	R1 (NE) Maroantsetra	NE.02	102	1020011	55.4	male	1	01 Jul 2013 - 08 Aug 2013	2013-07-10	0
1020011002	1	R1 (NE) Maroantsetra	NE.02	102	1020011	51.4	female	1	01 Jul 2013 - 08 Aug 2013	2013-07-10	0
1020011003	1	R1 (NE) Maroantsetra	NE.02	102	1020011	16.4	female	1	01 Jul 2013 - 08 Aug 2013	2013-07-10	0
1020011004	1	R1 (NE) Maroantsetra	NE.02	102	1020011	12.4	female	1	01 Jul 2013 - 08 Aug 2013	2013-07-10	0
1020011005	1	R1 (NE) Maroantsetra	NE.02	102	1020011	9.7	male	1	01 Jul 2013 - 08 Aug 2013	2013-07-10	0
1020011006	1	R1 (NE) Maroantsetra	NE.02	102	1020011	7.6	male	1	01 Jul 2013 - 08 Aug 2013	2013-07-10	0
1020011007	1	R1 (NE) Maroantsetra	NE.02	102	1020011	5.6	male	1	01 Jul 2013 - 08 Aug 2013	2013-07-10	0
1020011008	1	R1 (NE) Maroantsetra	NE.02	102	1020011	3.4	male	1	01 Jul 2013 - 08 Aug 2013	2013-07-10	0
1020012001	1	R1 (NE) Maroantsetra	NE.02	102	1020012	45.3	male	1	01 Jul 2013 - 08 Aug 2013	2013-07-23	1
1020012002	1	R1 (NE) Maroantsetra	NE.02	102	1020012	42.1	female	1	01 Jul 2013 - 08 Aug 2013	2013-07-23	1
1020012003	1	R1 (NE) Maroantsetra	NE.02	102	1020012	13.5	male	1	01 Jul 2013 - 08 Aug 2013	2013-07-23	1
1020012004	1	R1 (NE) Maroantsetra	NE.02	102	1020012	9.5	male	1	01 Jul 2013 - 08 Aug 2013	2013-07-23	1
1020012005	1	R1 (NE) Maroantsetra	NE.02	102	1020012	3.3	male	1	01 Jul 2013 - 08 Aug 2013	2013-07-23	1
1020012006	1	R1 (NE) Maroantsetra	NE.02	102	1020012	1.3	male	1	01 Jul 2013 - 08 Aug 2013	2013-07-23	0
1020013001	1	R1 (NE) Maroantsetra	NE.02	102	1020013	55.5	male	1	01 Jul 2013 - 08 Aug 2013	2013-07-25	0
1020013003	1	R1 (NE) Maroantsetra	NE.02	102	1020013	18.7	female	1	01 Jul 2013 - 08 Aug 2013	2013-07-25	0
1020013004	1	R1 (NE) Maroantsetra	NE.02	102	1020013	17	female	1	01 Jul 2013 - 08 Aug 2013	2013-07-25	0
1020013005	1	R1 (NE) Maroantsetra	NE.02	102	1020013	11.2	female	1	01 Jul 2013 - 08 Aug 2013	2013-07-24	0
1020015004	1	R1 (NE) Maroantsetra	NE.02	102	1020015	8.9	male	1	01 Jul 2013 - 08 Aug 2013	2013-07-27	0
1020015005	1	R1 (NE) Maroantsetra	NE.02	102	1020015	5.6	male	1	01 Jul 2013 - 08 Aug 2013	2013-07-27	0
1020015006	1	R1 (NE) Maroantsetra	NE.02	102	1020015	2.9	female	1	01 Jul 2013 - 08 Aug 2013	2013-07-27	0
1020016001	1	R1 (NE) Maroantsetra	NE.02	102	1020016	35.8	male	1	01 Jul 2013 - 08 Aug 2013	2013-07-26	0
1020016002	1	R1 (NE) Maroantsetra	NE.02	102	1020016	27.9	female	1	01 Jul 2013 - 08 Aug 2013	2013-07-24	0
1020017001	1	R1 (NE) Maroantsetra	NE.02	102	1020017	33.2	male	1	01 Jul 2013 - 08 Aug 2013	2013-07-28	0
1020017002	1	R1 (NE) Maroantsetra	NE.02	102	1020017	31.1	female	1	01 Jul 2013 - 08 Aug 2013	2013-07-24	0
1020017003	1	R1 (NE) Maroantsetra	NE.02	102	1020017	14.3	female	1	01 Jul 2013 - 08 Aug 2013	2013-07-27	0
1020018001	1	R1 (NE) Maroantsetra	NE.02	102	1020018	52.3	male	1	01 Jul 2013 - 08 Aug 2013	2013-07-28	0
1020018002	1	R1 (NE) Maroantsetra	NE.02	102	1020018	48.4	female	1	01 Jul 2013 - 08 Aug 2013	2013-07-28	0
1020018003	1	R1 (NE) Maroantsetra	NE.02	102	1020018	29.3	female	1	01 Jul 2013 - 08 Aug 2013	2013-07-28	0
1020018004	1	R1 (NE) Maroantsetra	NE.02	102	1020018	4.9	female	1	01 Jul 2013 - 08 Aug 2013	2013-07-28	0
1020018005	1	R1 (NE) Maroantsetra	NE.02	102	1020018	3.3	female	1	01 Jul 2013 - 08 Aug 2013	2013-07-28	0
1020019001	1	R1 (NE) Maroantsetra	NE.02	102	1020019	33.4	male	1	01 Jul 2013 - 08 Aug 2013	2013-07-24	0
1020019002	1	R1 (NE) Maroantsetra	NE.02	102	1020019	26.9	female	1	01 Jul 2013 - 08 Aug 2013	2013-07-24	0
1020020001	1	R1 (NE) Maroantsetra	NE.02	102	1020020	73.4	male	1	01 Jul 2013 - 08 Aug 2013	2013-07-19	1
1020020002	1	R1 (NE) Maroantsetra	NE.02	102	1020020	70.4	female	1	01 Jul 2013 - 08 Aug 2013	2013-07-19	0
1020020003	1	R1 (NE) Maroantsetra	NE.02	102	1020020	19.4	female	1	01 Jul 2013 - 08 Aug 2013	2013-07-19	0
1020020004	1	R1 (NE) Maroantsetra	NE.02	102	1020020	17	female	1	01 Jul 2013 - 08 Aug 2013	2013-07-18	0
1020020005	1	R1 (NE) Maroantsetra	NE.02	102	1020020	13	male	1	01 Jul 2013 - 08 Aug 2013	2013-07-18	0
1020021001	1	R1 (NE) Maroantsetra	NE.02	102	1020021	30.4	male	1	01 Jul 2013 - 08 Aug 2013	2013-07-22	0
1020021002	1	R1 (NE) Maroantsetra	NE.02	102	1020021	27.4	female	1	01 Jul 2013 - 08 Aug 2013	2013-07-22	1
1020021003	1	R1 (NE) Maroantsetra	NE.02	102	1020021	8.2	female	1	01 Jul 2013 - 08 Aug 2013	2013-07-22	1
1020021004	1	R1 (NE) Maroantsetra	NE.02	102	1020021	1.7	male	1	01 Jul 2013 - 08 Aug 2013	2013-07-22	0
1020022001	1	R1 (NE) Maroantsetra	NE.02	102	1020022	24.1	male	1	01 Jul 2013 - 08 Aug 2013	2013-07-23	0
1020022002	1	R1 (NE) Maroantsetra	NE.02	102	1020022	24.4	female	1	01 Jul 2013 - 08 Aug 2013	2013-07-23	0
1020022003	1	R1 (NE) Maroantsetra	NE.02	102	1020022	4	male	1	01 Jul 2013 - 08 Aug 2013	2013-07-23	0
1020023001	1	R1 (NE) Maroantsetra	NE.02	102	1020023	47.9	female	1	01 Jul 2013 - 08 Aug 2013	2013-07-23	0
1020023002	1	R1 (NE) Maroantsetra	NE.02	102	1020023	46.4	female	1	01 Jul 2013 - 08 Aug 2013	2013-07-23	0
1020023003	1	R1 (NE) Maroantsetra	NE.02	102	1020023	13.2	female	1	01 Jul 2013 - 08 Aug 2013	2013-07-23	0
1020023004	1	R1 (NE) Maroantsetra	NE.02	102	1020023	11.5	male	1	01 Jul 2013 - 08 Aug 2013	2013-07-23	0
1020023005	1	R1 (NE) Maroantsetra	NE.02	102	1020023	10.4	female	1	01 Jul 2013 - 08 Aug 2013	2013-07-23	1
1020023006	1	R1 (NE) Maroantsetra	NE.02	102	1020023	7	male	1	01 Jul 2013 - 08 Aug 2013	2013-07-23	1
1020023007	1	R1 (NE) Maroantsetra	NE.02	102	1020023	4.4	male	1	01 Jul 2013 - 08 Aug 2013	2013-07-23	0
1020024001	1	R1 (NE) Maroantsetra	NE.02	102	1020024	47.4	male	1	01 Jul 2013 - 08 Aug 2013	2013-07-29	0
1020024002	1	R1 (NE) Maroantsetra	NE.02	102	1020024	47.4	female	1	01 Jul 2013 - 08 Aug 2013	2013-07-18	0
1020024004	1	R1 (NE) Maroantsetra	NE.02	102	1020024	19.5	female	1	01 Jul 2013 - 08 Aug 2013	2013-07-28	1
1020024005	1	R1 (NE) Maroantsetra	NE.02	102	1020024	14.4	male	1	01 Jul 2013 - 08 Aug 2013	2013-07-29	0
1020024006	1	R1 (NE) Maroantsetra	NE.02	102	1020024	12.5	male	1	01 Jul 2013 - 08 Aug 2013	2013-07-28	1
1020024007	1	R1 (NE) Maroantsetra	NE.02	102	1020024	6.5	female	1	01 Jul 2013 - 08 Aug 2013	2013-07-28	0
1020024008	1	R1 (NE) Maroantsetra	NE.02	102	1020024	3	female	1	01 Jul 2013 - 08 Aug 2013	2013-07-29	0
1020024009	1	R1 (NE) Maroantsetra	NE.02	102	1020024	1.6	male	1	01 Jul 2013 - 08 Aug 2013	2013-07-29	0
1020025001	1	R1 (NE) Maroantsetra	NE.02	102	1020025	31.7	male	1	01 Jul 2013 - 08 Aug 2013	2013-07-22	0
1020025002	1	R1 (NE) Maroantsetra	NE.02	102	1020025	18.9	female	1	01 Jul 2013 - 08 Aug 2013	2013-07-29	1
1020025003	1	R1 (NE) Maroantsetra	NE.02	102	1020025	27.1	male	1	01 Jul 2013 - 08 Aug 2013	2013-07-22	0
1020025005	1	R1 (NE) Maroantsetra	NE.02	102	1020025	2.7	male	1	01 Jul 2013 - 08 Aug 2013	2013-07-22	0
1020026001	1	R1 (NE) Maroantsetra	NE.02	102	1020026	48.4	female	1	01 Jul 2013 - 08 Aug 2013	2013-07-20	0
1020026002	1	R1 (NE) Maroantsetra	NE.02	102	1020026	14.2	female	1	01 Jul 2013 - 08 Aug 2013	2013-07-20	0
1020026003	1	R1 (NE) Maroantsetra	NE.02	102	1020026	9.1	female	1	01 Jul 2013 - 08 Aug 2013	2013-07-20	0
1020026004	1	R1 (NE) Maroantsetra	NE.02	102	1020026	9.1	female	1	01 Jul 2013 - 08 Aug 2013	2013-07-20	0
1020027001	1	R1 (NE) Maroantsetra	NE.02	102	1020027	37.9	male	1	01 Jul 2013 - 08 Aug 2013	2013-07-28	0
1020027002	1	R1 (NE) Maroantsetra	NE.02	102	1020027	38.4	female	1	01 Jul 2013 - 08 Aug 2013	2013-07-28	0
1020027003	1	R1 (NE) Maroantsetra	NE.02	102	1020027	11	male	1	01 Jul 2013 - 08 Aug 2013	2013-07-30	0
1020027004	1	R1 (NE) Maroantsetra	NE.02	102	1020027	9.9	male	1	01 Jul 2013 - 08 Aug 2013	2013-07-30	0
1020027005	1	R1 (NE) Maroantsetra	NE.02	102	1020027	8.9	female	1	01 Jul 2013 - 08 Aug 2013	2013-07-30	0
1020027006	1	R1 (NE) Maroantsetra	NE.02	102	1020027	7.8	male	1	01 Jul 2013 - 08 Aug 2013	2013-07-28	1
1020027007	1	R1 (NE) Maroantsetra	NE.02	102	1020027	1.1	male	1	01 Jul 2013 - 08 Aug 2013	2013-07-28	0
1020027008	1	R1 (NE) Maroantsetra	NE.02	102	1020027	0.6	female	1	01 Jul 2013 - 08 Aug 2013	2013-07-28	0
1020028001	1	R1 (NE) Maroantsetra	NE.02	102	1020028	54.4	male	1	01 Jul 2013 - 08 Aug 2013	2013-07-29	0
1020028002	1	R1 (NE) Maroantsetra	NE.02	102	1020028	45.2	female	1	01 Jul 2013 - 08 Aug 2013	2013-07-29	0
1020028003	1	R1 (NE) Maroantsetra	NE.02	102	1020028	19.3	female	1	01 Jul 2013 - 08 Aug 2013	2013-07-29	1
1020028004	1	R1 (NE) Maroantsetra	NE.02	102	1020028	12.2	female	1	01 Jul 2013 - 08 Aug 2013	2013-07-29	0
1020028005	1	R1 (NE) Maroantsetra	NE.02	102	1020028	7.3	female	1	01 Jul 2013 - 08 Aug 2013	2013-07-29	0
1020028006	1	R1 (NE) Maroantsetra	NE.02	102	1020028	1.2	male	1	01 Jul 2013 - 08 Aug 2013	2013-07-29	1
1020030001	1	R1 (NE) Maroantsetra	NE.02	102	1020030	29.4	male	1	01 Jul 2013 - 08 Aug 2013	2013-07-30	0
1020030002	1	R1 (NE) Maroantsetra	NE.02	102	1020030	20.4	female	1	01 Jul 2013 - 08 Aug 2013	2013-07-30	1
1020030003	1	R1 (NE) Maroantsetra	NE.02	102	1020030	4.3	female	1	01 Jul 2013 - 08 Aug 2013	2013-07-30	0
1020030004	1	R1 (NE) Maroantsetra	NE.02	102	1020030	0.4	male	1	01 Jul 2013 - 08 Aug 2013	2013-07-30	0
1020031001	1	R1 (NE) Maroantsetra	NE.02	102	1020031	29.4	male	1	01 Jul 2013 - 08 Aug 2013	2013-07-19	0
1020031002	1	R1 (NE) Maroantsetra	NE.02	102	1020031	26.9	female	1	01 Jul 2013 - 08 Aug 2013	2013-07-19	0
1020031003	1	R1 (NE) Maroantsetra	NE.02	102	1020031	8.8	male	1	01 Jul 2013 - 08 Aug 2013	2013-07-19	0
1020031004	1	R1 (NE) Maroantsetra	NE.02	102	1020031	5.1	male	1	01 Jul 2013 - 08 Aug 2013	2013-07-19	0
1020032001	1	R1 (NE) Maroantsetra	NE.02	102	1020032	37.4	male	1	01 Jul 2013 - 08 Aug 2013	2013-07-21	0
1020032002	1	R1 (NE) Maroantsetra	NE.02	102	1020032	37.4	female	1	01 Jul 2013 - 08 Aug 2013	2013-07-21	0
1020032003	1	R1 (NE) Maroantsetra	NE.02	102	1020032	14.8	female	1	01 Jul 2013 - 08 Aug 2013	2013-07-21	0
1020032004	1	R1 (NE) Maroantsetra	NE.02	102	1020032	12.4	female	1	01 Jul 2013 - 08 Aug 2013	2013-07-21	0
1020032005	1	R1 (NE) Maroantsetra	NE.02	102	1020032	9.5	female	1	01 Jul 2013 - 08 Aug 2013	2013-07-21	0
1020032006	1	R1 (NE) Maroantsetra	NE.02	102	1020032	6.2	male	1	01 Jul 2013 - 08 Aug 2013	2013-07-21	0
1020032007	1	R1 (NE) Maroantsetra	NE.02	102	1020032	4.2	female	1	01 Jul 2013 - 08 Aug 2013	2013-07-01	0
1020032008	1	R1 (NE) Maroantsetra	NE.02	102	1020032	2.2	female	1	01 Jul 2013 - 08 Aug 2013	2013-07-21	0
1020033002	1	R1 (NE) Maroantsetra	NE.02	102	1020033	38.4	female	1	01 Jul 2013 - 08 Aug 2013	2013-07-30	0
1020033003	1	R1 (NE) Maroantsetra	NE.02	102	1020033	16.4	male	1	01 Jul 2013 - 08 Aug 2013	2013-07-30	1
1020033004	1	R1 (NE) Maroantsetra	NE.02	102	1020033	15.8	female	1	01 Jul 2013 - 08 Aug 2013	2013-07-30	0
1020033005	1	R1 (NE) Maroantsetra	NE.02	102	1020033	13.8	female	1	01 Jul 2013 - 08 Aug 2013	2013-07-30	0
1020033006	1	R1 (NE) Maroantsetra	NE.02	102	1020033	11.1	female	1	01 Jul 2013 - 08 Aug 2013	2013-07-30	0
1020033007	1	R1 (NE) Maroantsetra	NE.02	102	1020033	9	male	1	01 Jul 2013 - 08 Aug 2013	2013-07-30	0
1020033008	1	R1 (NE) Maroantsetra	NE.02	102	1020033	7.1	female	1	01 Jul 2013 - 08 Aug 2013	2013-07-30	0
1020033009	1	R1 (NE) Maroantsetra	NE.02	102	1020033	0.8	male	1	01 Jul 2013 - 08 Aug 2013	2013-07-30	0
1020034001	1	R1 (NE) Maroantsetra	NE.02	102	1020034	25.5	male	1	01 Jul 2013 - 08 Aug 2013	2013-07-27	0
1020034002	1	R1 (NE) Maroantsetra	NE.02	102	1020034	19.4	female	1	01 Jul 2013 - 08 Aug 2013	2013-07-27	0
1020034003	1	R1 (NE) Maroantsetra	NE.02	102	1020034	2.4	female	1	01 Jul 2013 - 08 Aug 2013	2013-07-27	0
1020035001	1	R1 (NE) Maroantsetra	NE.02	102	1020035	24.1	male	1	01 Jul 2013 - 08 Aug 2013	2013-07-24	0
1020035002	1	R1 (NE) Maroantsetra	NE.02	102	1020035	22.4	female	1	01 Jul 2013 - 08 Aug 2013	2013-07-24	0
1020035003	1	R1 (NE) Maroantsetra	NE.02	102	1020035	13.3	female	1	01 Jul 2013 - 08 Aug 2013	2013-07-24	0
1020035004	1	R1 (NE) Maroantsetra	NE.02	102	1020035	3.5	female	1	01 Jul 2013 - 08 Aug 2013	2013-07-24	0
1020035005	1	R1 (NE) Maroantsetra	NE.02	102	1020035	1.1	male	1	01 Jul 2013 - 08 Aug 2013	2013-07-24	0
1020036001	1	R1 (NE) Maroantsetra	NE.02	102	1020036	41	male	1	01 Jul 2013 - 08 Aug 2013	2013-07-28	0
1020036002	1	R1 (NE) Maroantsetra	NE.02	102	1020036	39.9	female	1	01 Jul 2013 - 08 Aug 2013	2013-07-28	0
1020036003	1	R1 (NE) Maroantsetra	NE.02	102	1020036	12	male	1	01 Jul 2013 - 08 Aug 2013	2013-07-28	0
1020036004	1	R1 (NE) Maroantsetra	NE.02	102	1020036	10.4	female	1	01 Jul 2013 - 08 Aug 2013	2013-07-28	0
1020036005	1	R1 (NE) Maroantsetra	NE.02	102	1020036	9.3	male	1	01 Jul 2013 - 08 Aug 2013	2013-07-28	1
1020036006	1	R1 (NE) Maroantsetra	NE.02	102	1020036	8.2	female	1	01 Jul 2013 - 08 Aug 2013	2013-07-28	1
1020036007	1	R1 (NE) Maroantsetra	NE.02	102	1020036	7.1	male	1	01 Jul 2013 - 08 Aug 2013	2013-07-28	0
1020037001	1	R1 (NE) Maroantsetra	NE.02	102	1020037	32.9	male	1	01 Jul 2013 - 08 Aug 2013	2013-07-25	0
1020037002	1	R1 (NE) Maroantsetra	NE.02	102	1020037	33.4	female	1	01 Jul 2013 - 08 Aug 2013	2013-07-25	0
1020037003	1	R1 (NE) Maroantsetra	NE.02	102	1020037	54.2	female	1	01 Jul 2013 - 08 Aug 2013	2013-07-25	0
1020037005	1	R1 (NE) Maroantsetra	NE.02	102	1020037	14.4	male	1	01 Jul 2013 - 08 Aug 2013	2013-07-25	1
1020037006	1	R1 (NE) Maroantsetra	NE.02	102	1020037	12.9	male	1	01 Jul 2013 - 08 Aug 2013	2013-07-25	1
1020037007	1	R1 (NE) Maroantsetra	NE.02	102	1020037	11.6	female	1	01 Jul 2013 - 08 Aug 2013	2013-07-25	0
1020037008	1	R1 (NE) Maroantsetra	NE.02	102	1020037	9.9	male	1	01 Jul 2013 - 08 Aug 2013	2013-07-25	0
1020037009	1	R1 (NE) Maroantsetra	NE.02	102	1020037	2.4	female	1	01 Jul 2013 - 08 Aug 2013	2013-07-25	0
1020038001	1	R1 (NE) Maroantsetra	NE.02	102	1020038	36.9	male	1	01 Jul 2013 - 08 Aug 2013	2013-07-26	0
1020038002	1	R1 (NE) Maroantsetra	NE.02	102	1020038	34.4	female	1	01 Jul 2013 - 08 Aug 2013	2013-07-26	0
1020038003	1	R1 (NE) Maroantsetra	NE.02	102	1020038	15.4	male	1	01 Jul 2013 - 08 Aug 2013	2013-07-26	1
1020038004	1	R1 (NE) Maroantsetra	NE.02	102	1020038	13.8	female	1	01 Jul 2013 - 08 Aug 2013	2013-07-26	0
1020038005	1	R1 (NE) Maroantsetra	NE.02	102	1020038	11.2	female	1	01 Jul 2013 - 08 Aug 2013	2013-07-26	0
1020038006	1	R1 (NE) Maroantsetra	NE.02	102	1020038	9	male	1	01 Jul 2013 - 08 Aug 2013	2013-07-26	0
1020038007	1	R1 (NE) Maroantsetra	NE.02	102	1020038	5.3	female	1	01 Jul 2013 - 08 Aug 2013	2013-07-26	1
1020038008	1	R1 (NE) Maroantsetra	NE.02	102	1020038	3.2	male	1	01 Jul 2013 - 08 Aug 2013	2013-07-26	1
1020038009	1	R1 (NE) Maroantsetra	NE.02	102	1020038	2	female	1	01 Jul 2013 - 08 Aug 2013	2013-07-26	0
1020039001	1	R1 (NE) Maroantsetra	NE.02	102	1020039	27.9	male	1	01 Jul 2013 - 08 Aug 2013	2013-07-27	0
1020039002	1	R1 (NE) Maroantsetra	NE.02	102	1020039	15.9	female	1	01 Jul 2013 - 08 Aug 2013	2013-07-27	0
1020039003	1	R1 (NE) Maroantsetra	NE.02	102	1020039	1.8	female	1	01 Jul 2013 - 08 Aug 2013	2013-07-27	0
1020040001	1	R1 (NE) Maroantsetra	NE.02	102	1020040	63.4	male	1	01 Jul 2013 - 08 Aug 2013	2013-07-27	0
1020040002	1	R1 (NE) Maroantsetra	NE.02	102	1020040	54.2	female	1	01 Jul 2013 - 08 Aug 2013	2013-07-27	0
1020040004	1	R1 (NE) Maroantsetra	NE.02	102	1020040	21.3	male	1	01 Jul 2013 - 08 Aug 2013	2013-07-27	1
1020040005	1	R1 (NE) Maroantsetra	NE.02	102	1020040	17.4	female	1	01 Jul 2013 - 08 Aug 2013	2013-07-27	0
1020040006	1	R1 (NE) Maroantsetra	NE.02	102	1020040	11.7	female	1	01 Jul 2013 - 08 Aug 2013	2013-07-27	0
1020041001	1	R1 (NE) Maroantsetra	NE.02	102	1020041	35	male	1	01 Jul 2013 - 08 Aug 2013	2013-07-25	0
1020041002	1	R1 (NE) Maroantsetra	NE.02	102	1020041	33.1	female	1	01 Jul 2013 - 08 Aug 2013	2013-07-25	0
1020042002	1	R1 (NE) Maroantsetra	NE.02	102	1020042	20.2	female	1	01 Jul 2013 - 08 Aug 2013	2013-07-29	0
1020042003	1	R1 (NE) Maroantsetra	NE.02	102	1020042	9.1	female	1	01 Jul 2013 - 08 Aug 2013	2013-07-29	0
1020042004	1	R1 (NE) Maroantsetra	NE.02	102	1020042	5.9	male	1	01 Jul 2013 - 08 Aug 2013	2013-07-29	1
1020042005	1	R1 (NE) Maroantsetra	NE.02	102	1020042	4	female	1	01 Jul 2013 - 08 Aug 2013	2013-07-29	1
1020042006	1	R1 (NE) Maroantsetra	NE.02	102	1020042	1.5	male	1	01 Jul 2013 - 08 Aug 2013	2013-07-29	0
1020043001	1	R1 (NE) Maroantsetra	NE.02	102	1020043	32.4	male	1	01 Jul 2013 - 08 Aug 2013	2013-07-23	0
1020043002	1	R1 (NE) Maroantsetra	NE.02	102	1020043	30.4	female	1	01 Jul 2013 - 08 Aug 2013	2013-07-23	0
1020043003	1	R1 (NE) Maroantsetra	NE.02	102	1020043	11.2	female	1	01 Jul 2013 - 08 Aug 2013	2013-07-23	0
1020043004	1	R1 (NE) Maroantsetra	NE.02	102	1020043	9.5	female	1	01 Jul 2013 - 08 Aug 2013	2013-07-23	1
1020043005	1	R1 (NE) Maroantsetra	NE.02	102	1020043	7.3	male	1	01 Jul 2013 - 08 Aug 2013	2013-07-23	0
1020043006	1	R1 (NE) Maroantsetra	NE.02	102	1020043	4.1	male	1	01 Jul 2013 - 08 Aug 2013	2013-07-23	0
1020044001	1	R1 (NE) Maroantsetra	NE.02	102	1020044	59.9	male	1	01 Jul 2013 - 08 Aug 2013	2013-08-01	0
1020045002	1	R1 (NE) Maroantsetra	NE.02	102	1020045	23	female	1	01 Jul 2013 - 08 Aug 2013	2013-07-31	0
1020045004	1	R1 (NE) Maroantsetra	NE.02	102	1020045	6.7	female	1	01 Jul 2013 - 08 Aug 2013	2013-07-31	0
1020045005	1	R1 (NE) Maroantsetra	NE.02	102	1020045	5.2	male	1	01 Jul 2013 - 08 Aug 2013	2013-07-31	0
1020046001	1	R1 (NE) Maroantsetra	NE.02	102	1020046	67.7	male	1	01 Jul 2013 - 08 Aug 2013	2013-07-24	0
1020046002	1	R1 (NE) Maroantsetra	NE.02	102	1020046	55.4	female	1	01 Jul 2013 - 08 Aug 2013	2013-07-24	0
1020046003	1	R1 (NE) Maroantsetra	NE.02	102	1020046	11.7	female	1	01 Jul 2013 - 08 Aug 2013	2013-07-24	0
1020048001	1	R1 (NE) Maroantsetra	NE.02	102	1020048	53.6	male	1	01 Jul 2013 - 08 Aug 2013	2013-07-24	0
1020048002	1	R1 (NE) Maroantsetra	NE.02	102	1020048	46.8	female	1	01 Jul 2013 - 08 Aug 2013	2013-07-24	0
1020048003	1	R1 (NE) Maroantsetra	NE.02	102	1020048	21.4	male	1	01 Jul 2013 - 08 Aug 2013	2013-07-24	1
1020048004	1	R1 (NE) Maroantsetra	NE.02	102	1020048	16.4	female	1	01 Jul 2013 - 08 Aug 2013	2013-07-24	0
1020049001	1	R1 (NE) Maroantsetra	NE.02	102	1020049	53.7	female	1	01 Jul 2013 - 08 Aug 2013	2013-07-29	1
1020049003	1	R1 (NE) Maroantsetra	NE.02	102	1020049	14.4	male	1	01 Jul 2013 - 08 Aug 2013	2013-07-29	0
1020049004	1	R1 (NE) Maroantsetra	NE.02	102	1020049	4.8	male	1	01 Jul 2013 - 08 Aug 2013	2013-07-29	0
1020050001	1	R1 (NE) Maroantsetra	NE.02	102	1020050	30.9	male	1	01 Jul 2013 - 08 Aug 2013	2013-07-26	1
1020050003	1	R1 (NE) Maroantsetra	NE.02	102	1020050	9.5	female	1	01 Jul 2013 - 08 Aug 2013	2013-07-26	0
1020050004	1	R1 (NE) Maroantsetra	NE.02	102	1020050	7.5	female	1	01 Jul 2013 - 08 Aug 2013	2013-07-26	0
1020050005	1	R1 (NE) Maroantsetra	NE.02	102	1020050	5.1	male	1	01 Jul 2013 - 08 Aug 2013	2013-07-26	0
1020051001	1	R1 (NE) Maroantsetra	NE.02	102	1020051	27.4	male	1	01 Jul 2013 - 08 Aug 2013	2013-07-22	0
1020051002	1	R1 (NE) Maroantsetra	NE.02	102	1020051	30.4	female	1	01 Jul 2013 - 08 Aug 2013	2013-07-22	0
1020051003	1	R1 (NE) Maroantsetra	NE.02	102	1020051	7.2	female	1	01 Jul 2013 - 08 Aug 2013	2013-07-22	1
1020052001	1	R1 (NE) Maroantsetra	NE.02	102	1020052	32.1	male	1	01 Jul 2013 - 08 Aug 2013	2013-07-29	0
1020052002	1	R1 (NE) Maroantsetra	NE.02	102	1020052	25.4	female	1	01 Jul 2013 - 08 Aug 2013	2013-07-29	0
1020052004	1	R1 (NE) Maroantsetra	NE.02	102	1020052	9.8	male	1	01 Jul 2013 - 08 Aug 2013	2013-07-28	0
1020053001	1	R1 (NE) Maroantsetra	NE.02	102	1020053	28.8	male	1	01 Jul 2013 - 08 Aug 2013	2013-07-26	0
1020053002	1	R1 (NE) Maroantsetra	NE.02	102	1020053	22	female	1	01 Jul 2013 - 08 Aug 2013	2013-07-26	0
1020053003	1	R1 (NE) Maroantsetra	NE.02	102	1020053	0.9	male	1	01 Jul 2013 - 08 Aug 2013	2013-07-26	0
1020054001	1	R1 (NE) Maroantsetra	NE.02	102	1020054	45.1	male	1	01 Jul 2013 - 08 Aug 2013	2013-07-25	0
1020054002	1	R1 (NE) Maroantsetra	NE.02	102	1020054	32.1	female	1	01 Jul 2013 - 08 Aug 2013	2013-07-25	0
1020054003	1	R1 (NE) Maroantsetra	NE.02	102	1020054	8.7	male	1	01 Jul 2013 - 08 Aug 2013	2013-07-25	0
1020054004	1	R1 (NE) Maroantsetra	NE.02	102	1020054	7.2	female	1	01 Jul 2013 - 08 Aug 2013	2013-07-25	0
1020054005	1	R1 (NE) Maroantsetra	NE.02	102	1020054	4.9	female	1	01 Jul 2013 - 08 Aug 2013	2013-07-25	0
1020054006	1	R1 (NE) Maroantsetra	NE.02	102	1020054	2.9	male	1	01 Jul 2013 - 08 Aug 2013	2013-07-25	0
1020054007	1	R1 (NE) Maroantsetra	NE.02	102	1020054	0.6	male	1	01 Jul 2013 - 08 Aug 2013	2013-07-25	0
1020055002	1	R1 (NE) Maroantsetra	NE.02	102	1020055	17	female	1	01 Jul 2013 - 08 Aug 2013	2013-07-24	0
1020055003	1	R1 (NE) Maroantsetra	NE.02	102	1020055	13.1	male	1	01 Jul 2013 - 08 Aug 2013	2013-07-24	0
1020055004	1	R1 (NE) Maroantsetra	NE.02	102	1020055	9.9	female	1	01 Jul 2013 - 08 Aug 2013	2013-07-24	0
1020055005	1	R1 (NE) Maroantsetra	NE.02	102	1020055	7.1	male	1	01 Jul 2013 - 08 Aug 2013	2013-07-24	0
1020055006	1	R1 (NE) Maroantsetra	NE.02	102	1020055	5.5	female	1	01 Jul 2013 - 08 Aug 2013	2013-07-24	0
1020055007	1	R1 (NE) Maroantsetra	NE.02	102	1020055	4	female	1	01 Jul 2013 - 08 Aug 2013	2013-07-24	0
1020056001	1	R1 (NE) Maroantsetra	NE.02	102	1020056	30.8	male	1	01 Jul 2013 - 08 Aug 2013	2013-07-29	0
1020056002	1	R1 (NE) Maroantsetra	NE.02	102	1020056	27.6	female	1	01 Jul 2013 - 08 Aug 2013	2013-07-29	0
1020056003	1	R1 (NE) Maroantsetra	NE.02	102	1020056	15.8	female	1	01 Jul 2013 - 08 Aug 2013	2013-07-29	1
1020056004	1	R1 (NE) Maroantsetra	NE.02	102	1020056	14.2	male	1	01 Jul 2013 - 08 Aug 2013	2013-07-29	1
1020056005	1	R1 (NE) Maroantsetra	NE.02	102	1020056	11.8	male	1	01 Jul 2013 - 08 Aug 2013	2013-07-29	0
1020056006	1	R1 (NE) Maroantsetra	NE.02	102	1020056	10.8	female	1	01 Jul 2013 - 08 Aug 2013	2013-07-29	1
1020057001	1	R1 (NE) Maroantsetra	NE.02	102	1020057	28.5	male	1	01 Jul 2013 - 08 Aug 2013	2013-07-26	0
1020057002	1	R1 (NE) Maroantsetra	NE.02	102	1020057	23.3	female	1	01 Jul 2013 - 08 Aug 2013	2013-07-26	0
1020057003	1	R1 (NE) Maroantsetra	NE.02	102	1020057	1.6	female	1	01 Jul 2013 - 08 Aug 2013	2013-07-26	0
1020057004	1	R1 (NE) Maroantsetra	NE.02	102	1020057	1.5	male	1	01 Jul 2013 - 08 Aug 2013	2013-07-26	0
1030001001	1	R1 (NE) Maroantsetra	NE.03	103	1030001	38.2	male	1	09 Aug 2016 - 12 Sep 2016	2016-09-05	0
1030001002	1	R1 (NE) Maroantsetra	NE.03	103	1030001	30.2	female	1	09 Aug 2016 - 12 Sep 2016	2016-09-05	0
1030001003	1	R1 (NE) Maroantsetra	NE.03	103	1030001	13.5	female	1	09 Aug 2016 - 12 Sep 2016	2016-09-05	0
1030001004	1	R1 (NE) Maroantsetra	NE.03	103	1030001	9.1	female	1	09 Aug 2016 - 12 Sep 2016	2016-09-05	0
1030001005	1	R1 (NE) Maroantsetra	NE.03	103	1030001	4.6	female	1	09 Aug 2016 - 12 Sep 2016	2016-09-05	0
1030002001	1	R1 (NE) Maroantsetra	NE.03	103	1030002	33.1	female	1	09 Aug 2016 - 12 Sep 2016	2016-09-05	0
1030002002	1	R1 (NE) Maroantsetra	NE.03	103	1030002	3.5	female	1	09 Aug 2016 - 12 Sep 2016	2016-09-05	0
1030002003	1	R1 (NE) Maroantsetra	NE.03	103	1030002	19.1	male	1	09 Aug 2016 - 12 Sep 2016	2016-09-05	0
1030003001	1	R1 (NE) Maroantsetra	NE.03	103	1030003	50	male	1	09 Aug 2016 - 12 Sep 2016	2016-09-04	0
1030003002	1	R1 (NE) Maroantsetra	NE.03	103	1030003	39	female	1	09 Aug 2016 - 12 Sep 2016	2016-09-03	1
1030003003	1	R1 (NE) Maroantsetra	NE.03	103	1030003	15.7	male	1	09 Aug 2016 - 12 Sep 2016	2016-09-03	0
1030003004	1	R1 (NE) Maroantsetra	NE.03	103	1030003	13.3	male	1	09 Aug 2016 - 12 Sep 2016	2016-09-03	1
1030003005	1	R1 (NE) Maroantsetra	NE.03	103	1030003	10.1	male	1	09 Aug 2016 - 12 Sep 2016	2016-09-03	0
1030003006	1	R1 (NE) Maroantsetra	NE.03	103	1030003	5.6	female	1	09 Aug 2016 - 12 Sep 2016	2016-09-03	0
1030003007	1	R1 (NE) Maroantsetra	NE.03	103	1030003	2.2	female	1	09 Aug 2016 - 12 Sep 2016	2016-09-03	0
1030004001	1	R1 (NE) Maroantsetra	NE.03	103	1030004	59	male	1	09 Aug 2016 - 12 Sep 2016	2016-09-03	0
1030004002	1	R1 (NE) Maroantsetra	NE.03	103	1030004	39	female	1	09 Aug 2016 - 12 Sep 2016	2016-09-03	0
1030004003	1	R1 (NE) Maroantsetra	NE.03	103	1030004	22	male	1	09 Aug 2016 - 12 Sep 2016	2016-09-03	0
1030004005	1	R1 (NE) Maroantsetra	NE.03	103	1030004	19.4	female	1	09 Aug 2016 - 12 Sep 2016	2016-09-03	0
1030004007	1	R1 (NE) Maroantsetra	NE.03	103	1030004	16	female	1	09 Aug 2016 - 12 Sep 2016	2016-09-03	0
1030004009	1	R1 (NE) Maroantsetra	NE.03	103	1030004	10	female	1	09 Aug 2016 - 12 Sep 2016	2016-09-03	0
1030004010	1	R1 (NE) Maroantsetra	NE.03	103	1030004	8	female	1	09 Aug 2016 - 12 Sep 2016	2016-09-03	0
1030004011	1	R1 (NE) Maroantsetra	NE.03	103	1030004	5.9	female	1	09 Aug 2016 - 12 Sep 2016	2016-09-03	1
1030004012	1	R1 (NE) Maroantsetra	NE.03	103	1030004	5.4	female	1	09 Aug 2016 - 12 Sep 2016	2016-09-03	0
1030004013	1	R1 (NE) Maroantsetra	NE.03	103	1030004	3.5	male	1	09 Aug 2016 - 12 Sep 2016	2016-09-03	0
1030004014	1	R1 (NE) Maroantsetra	NE.03	103	1030004	0.8	female	1	09 Aug 2016 - 12 Sep 2016	2016-09-03	0
1030004015	1	R1 (NE) Maroantsetra	NE.03	103	1030004	0.7	female	1	09 Aug 2016 - 12 Sep 2016	2016-09-03	1
1030005001	1	R1 (NE) Maroantsetra	NE.03	103	1030005	35.8	male	1	09 Aug 2016 - 12 Sep 2016	2016-09-03	0
1030005002	1	R1 (NE) Maroantsetra	NE.03	103	1030005	30.4	female	1	09 Aug 2016 - 12 Sep 2016	2016-09-03	0
1030005003	1	R1 (NE) Maroantsetra	NE.03	103	1030005	12	male	1	09 Aug 2016 - 12 Sep 2016	2016-09-03	0
1030005004	1	R1 (NE) Maroantsetra	NE.03	103	1030005	12	male	1	09 Aug 2016 - 12 Sep 2016	2016-09-03	0
1030005005	1	R1 (NE) Maroantsetra	NE.03	103	1030005	8.5	male	1	09 Aug 2016 - 12 Sep 2016	2016-09-03	1
1030005006	1	R1 (NE) Maroantsetra	NE.03	103	1030005	5.3	female	1	09 Aug 2016 - 12 Sep 2016	2016-09-03	0
1030005007	1	R1 (NE) Maroantsetra	NE.03	103	1030005	1.3	male	1	09 Aug 2016 - 12 Sep 2016	2016-09-03	0
1030006001	1	R1 (NE) Maroantsetra	NE.03	103	1030006	36.5	male	1	09 Aug 2016 - 12 Sep 2016	2016-09-05	0
1030006002	1	R1 (NE) Maroantsetra	NE.03	103	1030006	31.1	female	1	09 Aug 2016 - 12 Sep 2016	2016-09-05	0
1030006003	1	R1 (NE) Maroantsetra	NE.03	103	1030006	11	male	1	09 Aug 2016 - 12 Sep 2016	2016-09-05	0
1030006004	1	R1 (NE) Maroantsetra	NE.03	103	1030006	9.4	female	1	09 Aug 2016 - 12 Sep 2016	2016-09-05	1
1030006005	1	R1 (NE) Maroantsetra	NE.03	103	1030006	8.3	female	1	09 Aug 2016 - 12 Sep 2016	2016-09-05	0
1030006006	1	R1 (NE) Maroantsetra	NE.03	103	1030006	4	female	1	09 Aug 2016 - 12 Sep 2016	2016-09-05	0
1030009002	1	R1 (NE) Maroantsetra	NE.03	103	1030009	42	female	1	09 Aug 2016 - 12 Sep 2016	2016-09-04	0
1030009003	1	R1 (NE) Maroantsetra	NE.03	103	1030009	18.3	female	1	09 Aug 2016 - 12 Sep 2016	2016-09-04	0
1030009004	1	R1 (NE) Maroantsetra	NE.03	103	1030009	15.9	female	1	09 Aug 2016 - 12 Sep 2016	2016-09-04	0
1030009005	1	R1 (NE) Maroantsetra	NE.03	103	1030009	3.8	female	1	09 Aug 2016 - 12 Sep 2016	2016-09-04	0
1030009006	1	R1 (NE) Maroantsetra	NE.03	103	1030009	0.9	male	1	09 Aug 2016 - 12 Sep 2016	2016-09-04	0
1030009007	1	R1 (NE) Maroantsetra	NE.03	103	1030009	0.4	female	1	09 Aug 2016 - 12 Sep 2016	2016-09-04	0
1030009008	1	R1 (NE) Maroantsetra	NE.03	103	1030009	0.2	female	1	09 Aug 2016 - 12 Sep 2016	2016-09-04	0
1030011001	1	R1 (NE) Maroantsetra	NE.03	103	1030011	30.6	male	1	09 Aug 2016 - 12 Sep 2016	2016-09-03	0
1030011002	1	R1 (NE) Maroantsetra	NE.03	103	1030011	22	female	1	09 Aug 2016 - 12 Sep 2016	2016-09-03	0
1030011004	1	R1 (NE) Maroantsetra	NE.03	103	1030011	2.3	female	1	09 Aug 2016 - 12 Sep 2016	2016-09-03	0
1030012001	1	R1 (NE) Maroantsetra	NE.03	103	1030012	49	male	1	09 Aug 2016 - 12 Sep 2016	2016-09-06	0
1030012002	1	R1 (NE) Maroantsetra	NE.03	103	1030012	47.5	female	1	09 Aug 2016 - 12 Sep 2016	2016-09-06	0
1030012005	1	R1 (NE) Maroantsetra	NE.03	103	1030012	3.4	female	1	09 Aug 2016 - 12 Sep 2016	2016-09-06	0
1030013001	1	R1 (NE) Maroantsetra	NE.03	103	1030013	57.4	female	1	09 Aug 2016 - 12 Sep 2016	2016-09-04	0
1030013002	1	R1 (NE) Maroantsetra	NE.03	103	1030013	21.4	female	1	09 Aug 2016 - 12 Sep 2016	2016-09-04	0
1030013003	1	R1 (NE) Maroantsetra	NE.03	103	1030013	5.2	female	1	09 Aug 2016 - 12 Sep 2016	2016-09-04	0
1030013004	1	R1 (NE) Maroantsetra	NE.03	103	1030013	2.5	female	1	09 Aug 2016 - 12 Sep 2016	2016-09-04	0
1030014001	1	R1 (NE) Maroantsetra	NE.03	103	1030014	32	male	1	09 Aug 2016 - 12 Sep 2016	2016-09-04	0
1030014002	1	R1 (NE) Maroantsetra	NE.03	103	1030014	34	female	1	09 Aug 2016 - 12 Sep 2016	2016-09-04	0
1030014003	1	R1 (NE) Maroantsetra	NE.03	103	1030014	6.3	male	1	09 Aug 2016 - 12 Sep 2016	2016-09-04	0
1030014004	1	R1 (NE) Maroantsetra	NE.03	103	1030014	4.5	male	1	09 Aug 2016 - 12 Sep 2016	2016-09-04	0
1030016001	1	R1 (NE) Maroantsetra	NE.03	103	1030016	57.9	male	1	09 Aug 2016 - 12 Sep 2016	2016-09-04	0
1030016002	1	R1 (NE) Maroantsetra	NE.03	103	1030016	48.4	female	1	09 Aug 2016 - 12 Sep 2016	2016-09-04	0
1030016003	1	R1 (NE) Maroantsetra	NE.03	103	1030016	18.9	female	1	09 Aug 2016 - 12 Sep 2016	2016-09-04	0
1030016005	1	R1 (NE) Maroantsetra	NE.03	103	1030016	15.6	male	1	09 Aug 2016 - 12 Sep 2016	2016-09-04	0
1030016006	1	R1 (NE) Maroantsetra	NE.03	103	1030016	11.8	female	1	09 Aug 2016 - 12 Sep 2016	2016-09-04	0
1030016007	1	R1 (NE) Maroantsetra	NE.03	103	1030016	6.1	female	1	09 Aug 2016 - 12 Sep 2016	2016-09-04	0
1030016008	1	R1 (NE) Maroantsetra	NE.03	103	1030016	3.1	male	1	09 Aug 2016 - 12 Sep 2016	2016-09-04	0
1030016009	1	R1 (NE) Maroantsetra	NE.03	103	1030016	2.6	male	1	09 Aug 2016 - 12 Sep 2016	2016-09-04	0
1030016010	1	R1 (NE) Maroantsetra	NE.03	103	1030016	1.7	male	1	09 Aug 2016 - 12 Sep 2016	2016-09-04	0
1030018002	1	R1 (NE) Maroantsetra	NE.03	103	1030018	19	female	1	09 Aug 2016 - 12 Sep 2016	2016-09-04	0
1030018003	1	R1 (NE) Maroantsetra	NE.03	103	1030018	3.5	female	1	09 Aug 2016 - 12 Sep 2016	2016-09-04	0
1030019001	1	R1 (NE) Maroantsetra	NE.03	103	1030019	32.9	male	1	09 Aug 2016 - 12 Sep 2016	2016-09-03	0
1030019002	1	R1 (NE) Maroantsetra	NE.03	103	1030019	33	female	1	09 Aug 2016 - 12 Sep 2016	2016-09-03	0
1030019003	1	R1 (NE) Maroantsetra	NE.03	103	1030019	14.4	female	1	09 Aug 2016 - 12 Sep 2016	2016-09-03	0
1030019004	1	R1 (NE) Maroantsetra	NE.03	103	1030019	13.5	male	1	09 Aug 2016 - 12 Sep 2016	2016-09-03	0
1030019005	1	R1 (NE) Maroantsetra	NE.03	103	1030019	8.9	male	1	09 Aug 2016 - 12 Sep 2016	2016-09-03	0
1030019006	1	R1 (NE) Maroantsetra	NE.03	103	1030019	3.9	female	1	09 Aug 2016 - 12 Sep 2016	2016-09-03	0
1030021001	1	R1 (NE) Maroantsetra	NE.03	103	1030021	61.1	male	1	09 Aug 2016 - 12 Sep 2016	2016-09-03	0
1030022001	1	R1 (NE) Maroantsetra	NE.03	103	1030022	34	male	1	09 Aug 2016 - 12 Sep 2016	2016-09-05	0
1030022002	1	R1 (NE) Maroantsetra	NE.03	103	1030022	30	female	1	09 Aug 2016 - 12 Sep 2016	2016-09-05	0
1030022003	1	R1 (NE) Maroantsetra	NE.03	103	1030022	15.5	male	1	09 Aug 2016 - 12 Sep 2016	2016-09-05	1
1030022004	1	R1 (NE) Maroantsetra	NE.03	103	1030022	12.7	male	1	09 Aug 2016 - 12 Sep 2016	2016-09-05	0
1030022006	1	R1 (NE) Maroantsetra	NE.03	103	1030022	1.7	female	1	09 Aug 2016 - 12 Sep 2016	2016-09-05	0
1030023001	1	R1 (NE) Maroantsetra	NE.03	103	1030023	34.6	male	1	09 Aug 2016 - 12 Sep 2016	2016-09-02	0
1030023002	1	R1 (NE) Maroantsetra	NE.03	103	1030023	34.1	female	1	09 Aug 2016 - 12 Sep 2016	2016-09-02	0
1030023004	1	R1 (NE) Maroantsetra	NE.03	103	1030023	11.7	male	1	09 Aug 2016 - 12 Sep 2016	2016-09-02	0
1030023005	1	R1 (NE) Maroantsetra	NE.03	103	1030023	3.1	female	1	09 Aug 2016 - 12 Sep 2016	2016-09-02	0
1030024001	1	R1 (NE) Maroantsetra	NE.03	103	1030024	54.5	male	1	09 Aug 2016 - 12 Sep 2016	2016-09-04	0
1030024002	1	R1 (NE) Maroantsetra	NE.03	103	1030024	49.6	female	1	09 Aug 2016 - 12 Sep 2016	2016-09-04	0
1030024003	1	R1 (NE) Maroantsetra	NE.03	103	1030024	12.5	female	1	09 Aug 2016 - 12 Sep 2016	2016-09-04	0
1030024004	1	R1 (NE) Maroantsetra	NE.03	103	1030024	10.6	male	1	09 Aug 2016 - 12 Sep 2016	2016-09-04	0
1030024005	1	R1 (NE) Maroantsetra	NE.03	103	1030024	5	female	1	09 Aug 2016 - 12 Sep 2016	2016-09-04	0
1030026002	1	R1 (NE) Maroantsetra	NE.03	103	1030026	41.9	female	1	09 Aug 2016 - 12 Sep 2016	2016-09-07	0
1030027001	1	R1 (NE) Maroantsetra	NE.03	103	1030027	29.5	male	1	09 Aug 2016 - 12 Sep 2016	2016-09-05	0
1030027002	1	R1 (NE) Maroantsetra	NE.03	103	1030027	22.8	female	1	09 Aug 2016 - 12 Sep 2016	2016-09-05	0
1030027003	1	R1 (NE) Maroantsetra	NE.03	103	1030027	5.4	male	1	09 Aug 2016 - 12 Sep 2016	2016-09-05	0
1030027004	1	R1 (NE) Maroantsetra	NE.03	103	1030027	0.4	female	1	09 Aug 2016 - 12 Sep 2016	2016-09-05	0
1030028001	1	R1 (NE) Maroantsetra	NE.03	103	1030028	60.7	male	1	09 Aug 2016 - 12 Sep 2016	2016-09-06	0
1030028002	1	R1 (NE) Maroantsetra	NE.03	103	1030028	62	female	1	09 Aug 2016 - 12 Sep 2016	2016-09-06	0
1030028006	1	R1 (NE) Maroantsetra	NE.03	103	1030028	4.4	male	1	09 Aug 2016 - 12 Sep 2016	2016-09-06	0
1030028007	1	R1 (NE) Maroantsetra	NE.03	103	1030028	2.2	female	1	09 Aug 2016 - 12 Sep 2016	2016-09-06	0
1030029001	1	R1 (NE) Maroantsetra	NE.03	103	1030029	37	male	1	09 Aug 2016 - 12 Sep 2016	2016-09-06	0
1030029002	1	R1 (NE) Maroantsetra	NE.03	103	1030029	34	female	1	09 Aug 2016 - 12 Sep 2016	2016-09-06	0
1030029003	1	R1 (NE) Maroantsetra	NE.03	103	1030029	7.4	male	1	09 Aug 2016 - 12 Sep 2016	2016-09-06	0
1030029004	1	R1 (NE) Maroantsetra	NE.03	103	1030029	4.9	female	1	09 Aug 2016 - 12 Sep 2016	2016-09-06	0
1030029005	1	R1 (NE) Maroantsetra	NE.03	103	1030029	1.7	male	1	09 Aug 2016 - 12 Sep 2016	2016-09-06	0
1030030002	1	R1 (NE) Maroantsetra	NE.03	103	1030030	44	female	1	09 Aug 2016 - 12 Sep 2016	2016-09-06	0
1030030003	1	R1 (NE) Maroantsetra	NE.03	103	1030030	11	female	1	09 Aug 2016 - 12 Sep 2016	2016-09-06	0
1030030004	1	R1 (NE) Maroantsetra	NE.03	103	1030030	4.1	male	1	09 Aug 2016 - 12 Sep 2016	2016-09-06	0
1030031001	1	R1 (NE) Maroantsetra	NE.03	103	1030031	36.6	male	1	09 Aug 2016 - 12 Sep 2016	2016-09-07	0
1030031002	1	R1 (NE) Maroantsetra	NE.03	103	1030031	29.7	female	1	09 Aug 2016 - 12 Sep 2016	2016-09-07	0
1030031003	1	R1 (NE) Maroantsetra	NE.03	103	1030031	14	female	1	09 Aug 2016 - 12 Sep 2016	2016-09-07	0
1030031004	1	R1 (NE) Maroantsetra	NE.03	103	1030031	12.8	male	1	09 Aug 2016 - 12 Sep 2016	2016-09-07	0
1030031005	1	R1 (NE) Maroantsetra	NE.03	103	1030031	11.6	male	1	09 Aug 2016 - 12 Sep 2016	2016-09-07	0
1030031006	1	R1 (NE) Maroantsetra	NE.03	103	1030031	0.7	male	1	09 Aug 2016 - 12 Sep 2016	2016-09-07	0
1030032001	1	R1 (NE) Maroantsetra	NE.03	103	1030032	32.1	male	1	09 Aug 2016 - 12 Sep 2016	2016-09-01	0
1030032002	1	R1 (NE) Maroantsetra	NE.03	103	1030032	25.5	female	1	09 Aug 2016 - 12 Sep 2016	2016-09-01	0
1030032003	1	R1 (NE) Maroantsetra	NE.03	103	1030032	10.6	male	1	09 Aug 2016 - 12 Sep 2016	2016-09-01	0
1030032004	1	R1 (NE) Maroantsetra	NE.03	103	1030032	8.3	female	1	09 Aug 2016 - 12 Sep 2016	2016-09-01	0
1030032005	1	R1 (NE) Maroantsetra	NE.03	103	1030032	5.5	female	1	09 Aug 2016 - 12 Sep 2016	2016-09-01	0
1030032006	1	R1 (NE) Maroantsetra	NE.03	103	1030032	1.6	female	1	09 Aug 2016 - 12 Sep 2016	2016-09-01	0
1030033001	1	R1 (NE) Maroantsetra	NE.03	103	1030033	35.1	male	1	09 Aug 2016 - 12 Sep 2016	2016-09-06	0
1030033002	1	R1 (NE) Maroantsetra	NE.03	103	1030033	31	female	1	09 Aug 2016 - 12 Sep 2016	2016-09-06	0
1030033003	1	R1 (NE) Maroantsetra	NE.03	103	1030033	13	female	1	09 Aug 2016 - 12 Sep 2016	2016-09-06	0
1030033004	1	R1 (NE) Maroantsetra	NE.03	103	1030033	12	male	1	09 Aug 2016 - 12 Sep 2016	2016-09-06	0
1030033005	1	R1 (NE) Maroantsetra	NE.03	103	1030033	7.8	male	1	09 Aug 2016 - 12 Sep 2016	2016-09-06	0
1030033006	1	R1 (NE) Maroantsetra	NE.03	103	1030033	5	female	1	09 Aug 2016 - 12 Sep 2016	2016-09-06	0
1030033007	1	R1 (NE) Maroantsetra	NE.03	103	1030033	4.4	female	1	09 Aug 2016 - 12 Sep 2016	2016-09-06	0
1030034001	1	R1 (NE) Maroantsetra	NE.03	103	1030034	72.4	female	1	09 Aug 2016 - 12 Sep 2016	2016-09-06	0
1030034002	1	R1 (NE) Maroantsetra	NE.03	103	1030034	33.1	male	1	09 Aug 2016 - 12 Sep 2016	2016-09-06	0
1030034003	1	R1 (NE) Maroantsetra	NE.03	103	1030034	18	female	1	09 Aug 2016 - 12 Sep 2016	2016-09-06	0
1030034004	1	R1 (NE) Maroantsetra	NE.03	103	1030034	1.7	female	1	09 Aug 2016 - 12 Sep 2016	2016-09-06	0
1030036001	1	R1 (NE) Maroantsetra	NE.03	103	1030036	42	male	1	09 Aug 2016 - 12 Sep 2016	2016-09-06	0
1030036002	1	R1 (NE) Maroantsetra	NE.03	103	1030036	40	female	1	09 Aug 2016 - 12 Sep 2016	2016-09-06	0
1030036007	1	R1 (NE) Maroantsetra	NE.03	103	1030036	3.3	female	1	09 Aug 2016 - 12 Sep 2016	2016-09-06	0
1030037002	1	R1 (NE) Maroantsetra	NE.03	103	1030037	26.3	female	1	09 Aug 2016 - 12 Sep 2016	2016-09-04	0
1030037003	1	R1 (NE) Maroantsetra	NE.03	103	1030037	7.7	male	1	09 Aug 2016 - 12 Sep 2016	2016-09-04	0
1030037004	1	R1 (NE) Maroantsetra	NE.03	103	1030037	3.8	male	1	09 Aug 2016 - 12 Sep 2016	2016-09-04	0
1030038001	1	R1 (NE) Maroantsetra	NE.03	103	1030038	46.6	female	1	09 Aug 2016 - 12 Sep 2016	2016-09-01	0
1030038003	1	R1 (NE) Maroantsetra	NE.03	103	1030038	18.6	female	1	09 Aug 2016 - 12 Sep 2016	2016-09-01	1
1030038005	1	R1 (NE) Maroantsetra	NE.03	103	1030038	14.4	male	1	09 Aug 2016 - 12 Sep 2016	2016-09-01	1
1030038006	1	R1 (NE) Maroantsetra	NE.03	103	1030038	11.6	female	1	09 Aug 2016 - 12 Sep 2016	2016-09-01	0
1030038007	1	R1 (NE) Maroantsetra	NE.03	103	1030038	8.9	female	1	09 Aug 2016 - 12 Sep 2016	2016-09-01	0
1030039001	1	R1 (NE) Maroantsetra	NE.03	103	1030039	29	male	1	09 Aug 2016 - 12 Sep 2016	2016-09-01	0
1030039002	1	R1 (NE) Maroantsetra	NE.03	103	1030039	28.5	female	1	09 Aug 2016 - 12 Sep 2016	2016-09-01	0
1030039003	1	R1 (NE) Maroantsetra	NE.03	103	1030039	6.3	male	1	09 Aug 2016 - 12 Sep 2016	2016-09-01	0
1030039004	1	R1 (NE) Maroantsetra	NE.03	103	1030039	2.3	male	1	09 Aug 2016 - 12 Sep 2016	2016-09-01	0
1030040001	1	R1 (NE) Maroantsetra	NE.03	103	1030040	26	male	1	09 Aug 2016 - 12 Sep 2016	2016-09-07	0
1030040002	1	R1 (NE) Maroantsetra	NE.03	103	1030040	25.5	female	1	09 Aug 2016 - 12 Sep 2016	2016-09-07	0
1030040003	1	R1 (NE) Maroantsetra	NE.03	103	1030040	4.4	male	1	09 Aug 2016 - 12 Sep 2016	2016-09-07	0
1030040004	1	R1 (NE) Maroantsetra	NE.03	103	1030040	3.3	male	1	09 Aug 2016 - 12 Sep 2016	2016-09-07	0
1030041002	1	R1 (NE) Maroantsetra	NE.03	103	1030041	42.5	female	1	09 Aug 2016 - 12 Sep 2016	2016-09-07	0
1030041005	1	R1 (NE) Maroantsetra	NE.03	103	1030041	10.9	male	1	09 Aug 2016 - 12 Sep 2016	2016-09-07	0
1030041006	1	R1 (NE) Maroantsetra	NE.03	103	1030041	6.7	male	1	09 Aug 2016 - 12 Sep 2016	2016-09-07	0
1030041007	1	R1 (NE) Maroantsetra	NE.03	103	1030041	3.8	female	1	09 Aug 2016 - 12 Sep 2016	2016-09-07	0
1030041008	1	R1 (NE) Maroantsetra	NE.03	103	1030041	1.8	female	1	09 Aug 2016 - 12 Sep 2016	2016-09-07	0
1030044001	1	R1 (NE) Maroantsetra	NE.03	103	1030044	48.8	male	1	09 Aug 2016 - 12 Sep 2016	2016-09-02	0
1030044002	1	R1 (NE) Maroantsetra	NE.03	103	1030044	49	female	1	09 Aug 2016 - 12 Sep 2016	2016-09-02	0
1030044005	1	R1 (NE) Maroantsetra	NE.03	103	1030044	12.8	male	1	09 Aug 2016 - 12 Sep 2016	2016-09-02	0
1030044006	1	R1 (NE) Maroantsetra	NE.03	103	1030044	12	male	1	09 Aug 2016 - 12 Sep 2016	2016-09-02	0
1030044007	1	R1 (NE) Maroantsetra	NE.03	103	1030044	7.5	male	1	09 Aug 2016 - 12 Sep 2016	2016-09-02	0
1030044008	1	R1 (NE) Maroantsetra	NE.03	103	1030044	4	male	1	09 Aug 2016 - 12 Sep 2016	2016-09-02	0
1030045001	1	R1 (NE) Maroantsetra	NE.03	103	1030045	35.2	female	1	09 Aug 2016 - 12 Sep 2016	2016-09-02	0
1030045002	1	R1 (NE) Maroantsetra	NE.03	103	1030045	2.4	female	1	09 Aug 2016 - 12 Sep 2016	2016-09-02	0
1030046001	1	R1 (NE) Maroantsetra	NE.03	103	1030046	50	male	1	09 Aug 2016 - 12 Sep 2016	2016-09-02	0
1030046002	1	R1 (NE) Maroantsetra	NE.03	103	1030046	44	female	1	09 Aug 2016 - 12 Sep 2016	2016-09-02	0
1030046004	1	R1 (NE) Maroantsetra	NE.03	103	1030046	17	male	1	09 Aug 2016 - 12 Sep 2016	2016-09-02	0
1030046005	1	R1 (NE) Maroantsetra	NE.03	103	1030046	14.9	male	1	09 Aug 2016 - 12 Sep 2016	2016-09-02	1
1030046006	1	R1 (NE) Maroantsetra	NE.03	103	1030046	13.2	male	1	09 Aug 2016 - 12 Sep 2016	2016-09-02	0
1030046007	1	R1 (NE) Maroantsetra	NE.03	103	1030046	4.7	female	1	09 Aug 2016 - 12 Sep 2016	2016-09-02	0
1030046008	1	R1 (NE) Maroantsetra	NE.03	103	1030046	2.6	male	1	09 Aug 2016 - 12 Sep 2016	2016-09-02	0
1030046009	1	R1 (NE) Maroantsetra	NE.03	103	1030046	6	male	1	09 Aug 2016 - 12 Sep 2016	2016-09-02	0
1030047001	1	R1 (NE) Maroantsetra	NE.03	103	1030047	45	male	1	09 Aug 2016 - 12 Sep 2016	2016-09-02	0
1030047002	1	R1 (NE) Maroantsetra	NE.03	103	1030047	46	female	1	09 Aug 2016 - 12 Sep 2016	2016-09-02	0
1030047004	1	R1 (NE) Maroantsetra	NE.03	103	1030047	24	male	1	09 Aug 2016 - 12 Sep 2016	2016-09-02	0
1030047007	1	R1 (NE) Maroantsetra	NE.03	103	1030047	16	male	1	09 Aug 2016 - 12 Sep 2016	2016-09-02	0
1030047008	1	R1 (NE) Maroantsetra	NE.03	103	1030047	12.2	female	1	09 Aug 2016 - 12 Sep 2016	2016-09-02	0
1030047009	1	R1 (NE) Maroantsetra	NE.03	103	1030047	10	male	1	09 Aug 2016 - 12 Sep 2016	2016-09-02	0
1030047010	1	R1 (NE) Maroantsetra	NE.03	103	1030047	8.3	female	1	09 Aug 2016 - 12 Sep 2016	2016-09-02	0
1030047011	1	R1 (NE) Maroantsetra	NE.03	103	1030047	6.3	female	1	09 Aug 2016 - 12 Sep 2016	2016-09-02	0
1030048001	1	R1 (NE) Maroantsetra	NE.03	103	1030048	27	male	1	09 Aug 2016 - 12 Sep 2016	2016-09-07	0
1030048002	1	R1 (NE) Maroantsetra	NE.03	103	1030048	24.8	female	1	09 Aug 2016 - 12 Sep 2016	2016-09-07	0
1030050001	1	R1 (NE) Maroantsetra	NE.03	103	1030050	24	male	1	09 Aug 2016 - 12 Sep 2016	2016-09-02	0
1030050002	1	R1 (NE) Maroantsetra	NE.03	103	1030050	18	female	1	09 Aug 2016 - 12 Sep 2016	2016-09-02	0
1030050003	1	R1 (NE) Maroantsetra	NE.03	103	1030050	4.5	female	1	09 Aug 2016 - 12 Sep 2016	2016-09-02	0
1030050004	1	R1 (NE) Maroantsetra	NE.03	103	1030050	0.1	male	1	09 Aug 2016 - 12 Sep 2016	2016-09-02	0
1030051001	1	R1 (NE) Maroantsetra	NE.03	103	1030051	59	male	1	09 Aug 2016 - 12 Sep 2016	2016-09-04	0
1030051002	1	R1 (NE) Maroantsetra	NE.03	103	1030051	52	female	1	09 Aug 2016 - 12 Sep 2016	2016-09-04	0
1030051003	1	R1 (NE) Maroantsetra	NE.03	103	1030051	31.6	female	1	09 Aug 2016 - 12 Sep 2016	2016-09-04	0
1030051004	1	R1 (NE) Maroantsetra	NE.03	103	1030051	12	female	1	09 Aug 2016 - 12 Sep 2016	2016-09-04	0
1030051005	1	R1 (NE) Maroantsetra	NE.03	103	1030051	10.4	female	1	09 Aug 2016 - 12 Sep 2016	2016-09-04	0
1030052001	1	R1 (NE) Maroantsetra	NE.03	103	1030052	77	male	1	09 Aug 2016 - 12 Sep 2016	2016-09-05	0
1030052002	1	R1 (NE) Maroantsetra	NE.03	103	1030052	68.8	female	1	09 Aug 2016 - 12 Sep 2016	2016-09-05	0
1030052004	1	R1 (NE) Maroantsetra	NE.03	103	1030052	25.9	female	1	09 Aug 2016 - 12 Sep 2016	2016-09-05	0
1030052005	1	R1 (NE) Maroantsetra	NE.03	103	1030052	6.2	female	1	09 Aug 2016 - 12 Sep 2016	2016-09-05	0
1030052006	1	R1 (NE) Maroantsetra	NE.03	103	1030052	2.3	female	1	09 Aug 2016 - 12 Sep 2016	2016-09-05	0
1030053001	1	R1 (NE) Maroantsetra	NE.03	103	1030053	40.7	male	1	09 Aug 2016 - 12 Sep 2016	2016-09-05	0
1030053002	1	R1 (NE) Maroantsetra	NE.03	103	1030053	38	female	1	09 Aug 2016 - 12 Sep 2016	2016-09-05	0
1030053003	1	R1 (NE) Maroantsetra	NE.03	103	1030053	10.4	male	1	09 Aug 2016 - 12 Sep 2016	2016-09-05	0
1030053004	1	R1 (NE) Maroantsetra	NE.03	103	1030053	6.5	male	1	09 Aug 2016 - 12 Sep 2016	2016-09-05	0
1030054001	1	R1 (NE) Maroantsetra	NE.03	103	1030054	28	male	1	09 Aug 2016 - 12 Sep 2016	2016-09-03	0
1030054002	1	R1 (NE) Maroantsetra	NE.03	103	1030054	16	female	1	09 Aug 2016 - 12 Sep 2016	2016-09-03	0
1030054003	1	R1 (NE) Maroantsetra	NE.03	103	1030054	1.9	male	1	09 Aug 2016 - 12 Sep 2016	2016-09-03	0
1030055001	1	R1 (NE) Maroantsetra	NE.03	103	1030055	34	male	1	09 Aug 2016 - 12 Sep 2016	2016-09-02	0
1030055002	1	R1 (NE) Maroantsetra	NE.03	103	1030055	31.1	female	1	09 Aug 2016 - 12 Sep 2016	2016-09-02	0
1030055003	1	R1 (NE) Maroantsetra	NE.03	103	1030055	9.5	male	1	09 Aug 2016 - 12 Sep 2016	2016-09-02	0
1030055004	1	R1 (NE) Maroantsetra	NE.03	103	1030055	6.3	female	1	09 Aug 2016 - 12 Sep 2016	2016-09-02	0
1030056001	1	R1 (NE) Maroantsetra	NE.03	103	1030056	24	male	1	09 Aug 2016 - 12 Sep 2016	2016-09-01	0
1030056002	1	R1 (NE) Maroantsetra	NE.03	103	1030056	23.7	female	1	09 Aug 2016 - 12 Sep 2016	2016-09-01	0
1030056003	1	R1 (NE) Maroantsetra	NE.03	103	1030056	8	female	1	09 Aug 2016 - 12 Sep 2016	2016-09-01	0
1030056004	1	R1 (NE) Maroantsetra	NE.03	103	1030056	3.2	female	1	09 Aug 2016 - 12 Sep 2016	2016-09-01	0
1030056005	1	R1 (NE) Maroantsetra	NE.03	103	1030056	1	female	1	09 Aug 2016 - 12 Sep 2016	2016-09-01	0
1030057001	1	R1 (NE) Maroantsetra	NE.03	103	1030057	64.2	male	1	09 Aug 2016 - 12 Sep 2016	2016-09-01	0
1030057002	1	R1 (NE) Maroantsetra	NE.03	103	1030057	54.8	female	1	09 Aug 2016 - 12 Sep 2016	2016-09-01	0
1030057003	1	R1 (NE) Maroantsetra	NE.03	103	1030057	5.8	female	1	09 Aug 2016 - 12 Sep 2016	2016-09-01	0
1030058001	1	R1 (NE) Maroantsetra	NE.03	103	1030058	31.5	male	1	09 Aug 2016 - 12 Sep 2016	2016-09-02	0
1030058002	1	R1 (NE) Maroantsetra	NE.03	103	1030058	18.8	female	1	09 Aug 2016 - 12 Sep 2016	2016-09-02	0
1030058003	1	R1 (NE) Maroantsetra	NE.03	103	1030058	2.6	male	1	09 Aug 2016 - 12 Sep 2016	2016-09-02	0
1030059001	1	R1 (NE) Maroantsetra	NE.03	103	1030059	24	male	1	09 Aug 2016 - 12 Sep 2016	2016-09-06	0
1030059002	1	R1 (NE) Maroantsetra	NE.03	103	1030059	21.6	female	1	09 Aug 2016 - 12 Sep 2016	2016-09-06	0
1040002001	1	R1 (NE) Maroantsetra	NE.04	104	1040002	40	male	1	09 Aug 2016 - 12 Sep 2016	2016-08-30	0
1040002002	1	R1 (NE) Maroantsetra	NE.04	104	1040002	28	male	1	09 Aug 2016 - 12 Sep 2016	2016-08-30	0
1040002003	1	R1 (NE) Maroantsetra	NE.04	104	1040002	37.4	female	1	09 Aug 2016 - 12 Sep 2016	2016-08-30	0
1040003001	1	R1 (NE) Maroantsetra	NE.04	104	1040003	40.2	female	1	09 Aug 2016 - 12 Sep 2016	2016-08-26	0
1040003002	1	R1 (NE) Maroantsetra	NE.04	104	1040003	26	male	1	09 Aug 2016 - 12 Sep 2016	2016-08-26	1
1040003003	1	R1 (NE) Maroantsetra	NE.04	104	1040003	25	male	1	09 Aug 2016 - 12 Sep 2016	2016-08-26	0
1040003005	1	R1 (NE) Maroantsetra	NE.04	104	1040003	5.5	female	1	09 Aug 2016 - 12 Sep 2016	2016-08-26	0
1040003006	1	R1 (NE) Maroantsetra	NE.04	104	1040003	5.5	female	1	09 Aug 2016 - 12 Sep 2016	2016-08-26	0
1040004002	1	R1 (NE) Maroantsetra	NE.04	104	1040004	31.1	male	1	09 Aug 2016 - 12 Sep 2016	2016-08-26	0
1040004003	1	R1 (NE) Maroantsetra	NE.04	104	1040004	12.4	female	1	09 Aug 2016 - 12 Sep 2016	2016-08-26	0
1040004005	1	R1 (NE) Maroantsetra	NE.04	104	1040004	6.3	male	1	09 Aug 2016 - 12 Sep 2016	2016-08-26	0
1040005001	1	R1 (NE) Maroantsetra	NE.04	104	1040005	45.2	male	1	09 Aug 2016 - 12 Sep 2016	2016-08-26	0
1040005002	1	R1 (NE) Maroantsetra	NE.04	104	1040005	37	female	1	09 Aug 2016 - 12 Sep 2016	2016-08-26	0
1040005003	1	R1 (NE) Maroantsetra	NE.04	104	1040005	17	male	1	09 Aug 2016 - 12 Sep 2016	2016-08-26	0
1040005004	1	R1 (NE) Maroantsetra	NE.04	104	1040005	9.5	female	1	09 Aug 2016 - 12 Sep 2016	2016-08-26	0
1040006001	1	R1 (NE) Maroantsetra	NE.04	104	1040006	42	female	1	09 Aug 2016 - 12 Sep 2016	2016-08-27	0
1040006002	1	R1 (NE) Maroantsetra	NE.04	104	1040006	12.5	female	1	09 Aug 2016 - 12 Sep 2016	2016-08-27	0
1040006003	1	R1 (NE) Maroantsetra	NE.04	104	1040006	6.5	female	1	09 Aug 2016 - 12 Sep 2016	2016-08-27	1
1040006004	1	R1 (NE) Maroantsetra	NE.04	104	1040006	9.9	female	1	09 Aug 2016 - 12 Sep 2016	2016-08-27	0
1040006005	1	R1 (NE) Maroantsetra	NE.04	104	1040006	3.4	male	1	09 Aug 2016 - 12 Sep 2016	2016-08-27	0
1040007001	1	R1 (NE) Maroantsetra	NE.04	104	1040007	51.6	male	1	09 Aug 2016 - 12 Sep 2016	2016-08-27	1
1040007002	1	R1 (NE) Maroantsetra	NE.04	104	1040007	34.1	female	1	09 Aug 2016 - 12 Sep 2016	2016-08-27	1
1040007003	1	R1 (NE) Maroantsetra	NE.04	104	1040007	12.3	male	1	09 Aug 2016 - 12 Sep 2016	2016-08-27	1
1040007005	1	R1 (NE) Maroantsetra	NE.04	104	1040007	8.6	male	1	09 Aug 2016 - 12 Sep 2016	2016-08-27	1
1040007006	1	R1 (NE) Maroantsetra	NE.04	104	1040007	5.9	female	1	09 Aug 2016 - 12 Sep 2016	2016-08-27	1
1040008001	1	R1 (NE) Maroantsetra	NE.04	104	1040008	46.1	female	1	09 Aug 2016 - 12 Sep 2016	2016-08-27	0
1040008002	1	R1 (NE) Maroantsetra	NE.04	104	1040008	41	male	1	09 Aug 2016 - 12 Sep 2016	2016-08-30	0
1040011001	1	R1 (NE) Maroantsetra	NE.04	104	1040011	29.2	male	1	09 Aug 2016 - 12 Sep 2016	2016-08-27	0
1040011002	1	R1 (NE) Maroantsetra	NE.04	104	1040011	25.4	female	1	09 Aug 2016 - 12 Sep 2016	2016-08-27	0
1040011003	1	R1 (NE) Maroantsetra	NE.04	104	1040011	4.6	male	1	09 Aug 2016 - 12 Sep 2016	2016-08-27	0
1040013001	1	R1 (NE) Maroantsetra	NE.04	104	1040013	56	male	1	09 Aug 2016 - 12 Sep 2016	2016-08-27	0
1040013002	1	R1 (NE) Maroantsetra	NE.04	104	1040013	30	female	1	09 Aug 2016 - 12 Sep 2016	2016-08-27	0
1040013003	1	R1 (NE) Maroantsetra	NE.04	104	1040013	15.5	female	1	09 Aug 2016 - 12 Sep 2016	2016-08-27	0
1040013004	1	R1 (NE) Maroantsetra	NE.04	104	1040013	2.5	female	1	09 Aug 2016 - 12 Sep 2016	2016-08-27	0
1040014001	1	R1 (NE) Maroantsetra	NE.04	104	1040014	48	male	1	09 Aug 2016 - 12 Sep 2016	2016-08-27	0
1040014002	1	R1 (NE) Maroantsetra	NE.04	104	1040014	36.8	female	1	09 Aug 2016 - 12 Sep 2016	2016-08-27	0
1040014003	1	R1 (NE) Maroantsetra	NE.04	104	1040014	9.2	male	1	09 Aug 2016 - 12 Sep 2016	2016-08-27	0
1040014004	1	R1 (NE) Maroantsetra	NE.04	104	1040014	6.8	female	1	09 Aug 2016 - 12 Sep 2016	2016-08-27	0
1040015001	1	R1 (NE) Maroantsetra	NE.04	104	1040015	32	male	1	09 Aug 2016 - 12 Sep 2016	2016-08-27	0
1040015002	1	R1 (NE) Maroantsetra	NE.04	104	1040015	32	female	1	09 Aug 2016 - 12 Sep 2016	2016-08-27	0
1040015003	1	R1 (NE) Maroantsetra	NE.04	104	1040015	12.8	male	1	09 Aug 2016 - 12 Sep 2016	2016-08-27	0
1040015004	1	R1 (NE) Maroantsetra	NE.04	104	1040015	5.2	female	1	09 Aug 2016 - 12 Sep 2016	2016-08-27	0
1040016001	1	R1 (NE) Maroantsetra	NE.04	104	1040016	44.8	male	1	09 Aug 2016 - 12 Sep 2016	2016-08-28	0
1040016002	1	R1 (NE) Maroantsetra	NE.04	104	1040016	44.9	female	1	09 Aug 2016 - 12 Sep 2016	2016-08-28	0
1040016003	1	R1 (NE) Maroantsetra	NE.04	104	1040016	13.3	male	1	09 Aug 2016 - 12 Sep 2016	2016-08-28	0
1040016004	1	R1 (NE) Maroantsetra	NE.04	104	1040016	9.6	male	1	09 Aug 2016 - 12 Sep 2016	2016-08-28	0
1040016005	1	R1 (NE) Maroantsetra	NE.04	104	1040016	19	male	1	09 Aug 2016 - 12 Sep 2016	2016-08-28	1
1040016006	1	R1 (NE) Maroantsetra	NE.04	104	1040016	15.8	male	1	09 Aug 2016 - 12 Sep 2016	2016-08-28	0
1040016007	1	R1 (NE) Maroantsetra	NE.04	104	1040016	5.8	female	1	09 Aug 2016 - 12 Sep 2016	2016-08-28	0
1040016008	1	R1 (NE) Maroantsetra	NE.04	104	1040016	2.4	male	1	09 Aug 2016 - 12 Sep 2016	2016-08-28	0
1040017001	1	R1 (NE) Maroantsetra	NE.04	104	1040017	37.4	male	1	09 Aug 2016 - 12 Sep 2016	2016-08-28	0
1040017002	1	R1 (NE) Maroantsetra	NE.04	104	1040017	33.3	female	1	09 Aug 2016 - 12 Sep 2016	2016-08-28	0
1040017003	1	R1 (NE) Maroantsetra	NE.04	104	1040017	6.3	male	1	09 Aug 2016 - 12 Sep 2016	2016-08-28	1
1040018002	1	R1 (NE) Maroantsetra	NE.04	104	1040018	44.7	female	1	09 Aug 2016 - 12 Sep 2016	2016-08-27	0
1040018003	1	R1 (NE) Maroantsetra	NE.04	104	1040018	11.4	female	1	09 Aug 2016 - 12 Sep 2016	2016-08-27	0
1040018004	1	R1 (NE) Maroantsetra	NE.04	104	1040018	8.3	male	1	09 Aug 2016 - 12 Sep 2016	2016-08-27	0
1040019002	1	R1 (NE) Maroantsetra	NE.04	104	1040019	38.5	female	1	09 Aug 2016 - 12 Sep 2016	2016-08-28	0
1040019003	1	R1 (NE) Maroantsetra	NE.04	104	1040019	6.6	female	1	09 Aug 2016 - 12 Sep 2016	2016-08-28	1
1040019004	1	R1 (NE) Maroantsetra	NE.04	104	1040019	2.4	male	1	09 Aug 2016 - 12 Sep 2016	2016-08-28	1
1040020001	1	R1 (NE) Maroantsetra	NE.04	104	1040020	26	male	1	09 Aug 2016 - 12 Sep 2016	2016-08-26	0
1040020002	1	R1 (NE) Maroantsetra	NE.04	104	1040020	25.4	female	1	09 Aug 2016 - 12 Sep 2016	2016-08-26	1
1040020003	1	R1 (NE) Maroantsetra	NE.04	104	1040020	3.3	female	1	09 Aug 2016 - 12 Sep 2016	2016-08-26	0
1040022001	1	R1 (NE) Maroantsetra	NE.04	104	1040022	25.1	male	1	09 Aug 2016 - 12 Sep 2016	2016-08-28	0
1040022002	1	R1 (NE) Maroantsetra	NE.04	104	1040022	24	female	1	09 Aug 2016 - 12 Sep 2016	2016-08-28	0
1040022003	1	R1 (NE) Maroantsetra	NE.04	104	1040022	3.2	female	1	09 Aug 2016 - 12 Sep 2016	2016-08-28	1
1040022004	1	R1 (NE) Maroantsetra	NE.04	104	1040022	1.1	male	1	09 Aug 2016 - 12 Sep 2016	2016-08-28	0
1040023001	1	R1 (NE) Maroantsetra	NE.04	104	1040023	45.1	male	1	09 Aug 2016 - 12 Sep 2016	2016-08-28	0
1040023002	1	R1 (NE) Maroantsetra	NE.04	104	1040023	40.5	female	1	09 Aug 2016 - 12 Sep 2016	2016-08-28	0
1040023003	1	R1 (NE) Maroantsetra	NE.04	104	1040023	18	male	1	09 Aug 2016 - 12 Sep 2016	2016-08-28	0
1040023004	1	R1 (NE) Maroantsetra	NE.04	104	1040023	12.1	male	1	09 Aug 2016 - 12 Sep 2016	2016-08-28	0
1040023005	1	R1 (NE) Maroantsetra	NE.04	104	1040023	9.6	male	1	09 Aug 2016 - 12 Sep 2016	2016-08-28	0
1040024001	1	R1 (NE) Maroantsetra	NE.04	104	1040024	21	male	1	09 Aug 2016 - 12 Sep 2016	2016-08-31	0
1040024002	1	R1 (NE) Maroantsetra	NE.04	104	1040024	26	female	1	09 Aug 2016 - 12 Sep 2016	2016-08-31	0
1040024003	1	R1 (NE) Maroantsetra	NE.04	104	1040024	1.2	female	1	09 Aug 2016 - 12 Sep 2016	2016-08-31	0
1040026001	1	R1 (NE) Maroantsetra	NE.04	104	1040026	33	male	1	09 Aug 2016 - 12 Sep 2016	2016-08-28	0
1040026002	1	R1 (NE) Maroantsetra	NE.04	104	1040026	26	female	1	09 Aug 2016 - 12 Sep 2016	2016-08-28	0
1040026003	1	R1 (NE) Maroantsetra	NE.04	104	1040026	7.3	male	1	09 Aug 2016 - 12 Sep 2016	2016-08-28	0
1040026004	1	R1 (NE) Maroantsetra	NE.04	104	1040026	2.4	male	1	09 Aug 2016 - 12 Sep 2016	2016-08-28	0
1040027001	1	R1 (NE) Maroantsetra	NE.04	104	1040027	29.3	male	1	09 Aug 2016 - 12 Sep 2016	2016-08-28	0
1040027002	1	R1 (NE) Maroantsetra	NE.04	104	1040027	26.8	female	1	09 Aug 2016 - 12 Sep 2016	2016-08-28	0
1040027003	1	R1 (NE) Maroantsetra	NE.04	104	1040027	9.2	male	1	09 Aug 2016 - 12 Sep 2016	2016-08-28	0
1040027004	1	R1 (NE) Maroantsetra	NE.04	104	1040027	2.5	female	1	09 Aug 2016 - 12 Sep 2016	2016-08-28	0
1040028001	1	R1 (NE) Maroantsetra	NE.04	104	1040028	51	male	1	09 Aug 2016 - 12 Sep 2016	2016-08-29	0
1040028002	1	R1 (NE) Maroantsetra	NE.04	104	1040028	40.7	female	1	09 Aug 2016 - 12 Sep 2016	2016-08-29	0
1040028003	1	R1 (NE) Maroantsetra	NE.04	104	1040028	15.3	female	1	09 Aug 2016 - 12 Sep 2016	2016-08-29	0
1040028004	1	R1 (NE) Maroantsetra	NE.04	104	1040028	11.8	female	1	09 Aug 2016 - 12 Sep 2016	2016-08-29	1
1040028005	1	R1 (NE) Maroantsetra	NE.04	104	1040028	2.6	male	1	09 Aug 2016 - 12 Sep 2016	2016-08-29	0
1040028006	1	R1 (NE) Maroantsetra	NE.04	104	1040028	1.3	male	1	09 Aug 2016 - 12 Sep 2016	2016-08-29	0
1040029001	1	R1 (NE) Maroantsetra	NE.04	104	1040029	48	male	1	09 Aug 2016 - 12 Sep 2016	2016-08-31	0
1040029003	1	R1 (NE) Maroantsetra	NE.04	104	1040029	12.4	female	1	09 Aug 2016 - 12 Sep 2016	2016-08-31	0
1040031001	1	R1 (NE) Maroantsetra	NE.04	104	1040031	45.3	male	1	09 Aug 2016 - 12 Sep 2016	2016-08-30	0
1040031002	1	R1 (NE) Maroantsetra	NE.04	104	1040031	32.6	female	1	09 Aug 2016 - 12 Sep 2016	2016-08-30	0
1040031003	1	R1 (NE) Maroantsetra	NE.04	104	1040031	10.7	female	1	09 Aug 2016 - 12 Sep 2016	2016-08-30	0
1040031004	1	R1 (NE) Maroantsetra	NE.04	104	1040031	6.1	female	1	09 Aug 2016 - 12 Sep 2016	2016-08-30	0
1040033001	1	R1 (NE) Maroantsetra	NE.04	104	1040033	27.5	male	1	09 Aug 2016 - 12 Sep 2016	2016-08-29	0
1040033002	1	R1 (NE) Maroantsetra	NE.04	104	1040033	24.4	female	1	09 Aug 2016 - 12 Sep 2016	2016-08-29	0
1040033003	1	R1 (NE) Maroantsetra	NE.04	104	1040033	4.6	female	1	09 Aug 2016 - 12 Sep 2016	2016-08-29	0
1040033004	1	R1 (NE) Maroantsetra	NE.04	104	1040033	3	male	1	09 Aug 2016 - 12 Sep 2016	2016-08-29	0
1040033005	1	R1 (NE) Maroantsetra	NE.04	104	1040033	0.3	male	1	09 Aug 2016 - 12 Sep 2016	2016-08-29	0
1040036001	1	R1 (NE) Maroantsetra	NE.04	104	1040036	56	male	1	09 Aug 2016 - 12 Sep 2016	2016-08-31	0
1040036002	1	R1 (NE) Maroantsetra	NE.04	104	1040036	50	female	1	09 Aug 2016 - 12 Sep 2016	2016-08-31	0
1040036003	1	R1 (NE) Maroantsetra	NE.04	104	1040036	12	male	1	09 Aug 2016 - 12 Sep 2016	2016-08-31	0
1040036004	1	R1 (NE) Maroantsetra	NE.04	104	1040036	0.7	female	1	09 Aug 2016 - 12 Sep 2016	2016-08-31	0
1040037001	1	R1 (NE) Maroantsetra	NE.04	104	1040037	37	male	1	09 Aug 2016 - 12 Sep 2016	2016-08-26	0
1040037003	1	R1 (NE) Maroantsetra	NE.04	104	1040037	12.3	female	1	09 Aug 2016 - 12 Sep 2016	2016-08-26	0
1040038001	1	R1 (NE) Maroantsetra	NE.04	104	1040038	57.3	female	1	09 Aug 2016 - 12 Sep 2016	2016-08-30	0
1040038002	1	R1 (NE) Maroantsetra	NE.04	104	1040038	54.4	male	1	09 Aug 2016 - 12 Sep 2016	2016-08-30	0
1040039001	1	R1 (NE) Maroantsetra	NE.04	104	1040039	52	male	1	09 Aug 2016 - 12 Sep 2016	2016-08-30	1
1040039002	1	R1 (NE) Maroantsetra	NE.04	104	1040039	52	female	1	09 Aug 2016 - 12 Sep 2016	2016-08-30	0
1040040001	1	R1 (NE) Maroantsetra	NE.04	104	1040040	28	male	1	09 Aug 2016 - 12 Sep 2016	2016-08-28	0
1040040002	1	R1 (NE) Maroantsetra	NE.04	104	1040040	27	female	1	09 Aug 2016 - 12 Sep 2016	2016-08-28	0
1040040003	1	R1 (NE) Maroantsetra	NE.04	104	1040040	7.5	male	1	09 Aug 2016 - 12 Sep 2016	2016-08-28	0
1040041001	1	R1 (NE) Maroantsetra	NE.04	104	1040041	66.5	male	1	09 Aug 2016 - 12 Sep 2016	2016-08-27	0
1040041002	1	R1 (NE) Maroantsetra	NE.04	104	1040041	63	female	1	09 Aug 2016 - 12 Sep 2016	2016-08-27	1
1040042003	1	R1 (NE) Maroantsetra	NE.04	104	1040042	68.9	male	1	09 Aug 2016 - 12 Sep 2016	2016-08-31	1
1040043001	1	R1 (NE) Maroantsetra	NE.04	104	1040043	48.2	male	1	09 Aug 2016 - 12 Sep 2016	2016-08-26	0
1040043002	1	R1 (NE) Maroantsetra	NE.04	104	1040043	48	female	1	09 Aug 2016 - 12 Sep 2016	2016-08-26	0
1040043003	1	R1 (NE) Maroantsetra	NE.04	104	1040043	22	male	1	09 Aug 2016 - 12 Sep 2016	2016-08-26	0
1040043004	1	R1 (NE) Maroantsetra	NE.04	104	1040043	11	female	1	09 Aug 2016 - 12 Sep 2016	2016-08-26	0
1040043005	1	R1 (NE) Maroantsetra	NE.04	104	1040043	8	female	1	09 Aug 2016 - 12 Sep 2016	2016-08-26	0
1040044001	1	R1 (NE) Maroantsetra	NE.04	104	1040044	63	male	1	09 Aug 2016 - 12 Sep 2016	2016-08-30	0
1040044002	1	R1 (NE) Maroantsetra	NE.04	104	1040044	56	female	1	09 Aug 2016 - 12 Sep 2016	2016-08-30	0
1040044004	1	R1 (NE) Maroantsetra	NE.04	104	1040044	6.2	male	1	09 Aug 2016 - 12 Sep 2016	2016-08-30	1
1040045001	1	R1 (NE) Maroantsetra	NE.04	104	1040045	63	male	1	09 Aug 2016 - 12 Sep 2016	2016-08-31	0
1040045002	1	R1 (NE) Maroantsetra	NE.04	104	1040045	57.3	female	1	09 Aug 2016 - 12 Sep 2016	2016-08-31	0
1040045003	1	R1 (NE) Maroantsetra	NE.04	104	1040045	24.4	male	1	09 Aug 2016 - 12 Sep 2016	2016-08-31	0
1040046001	1	R1 (NE) Maroantsetra	NE.04	104	1040046	30.8	male	1	09 Aug 2016 - 12 Sep 2016	2016-08-30	0
1040046002	1	R1 (NE) Maroantsetra	NE.04	104	1040046	21.7	female	1	09 Aug 2016 - 12 Sep 2016	2016-08-30	0
1040046003	1	R1 (NE) Maroantsetra	NE.04	104	1040046	3.9	male	1	09 Aug 2016 - 12 Sep 2016	2016-08-30	0
1040046004	1	R1 (NE) Maroantsetra	NE.04	104	1040046	3.7	female	1	09 Aug 2016 - 12 Sep 2016	2016-08-30	0
1040047001	1	R1 (NE) Maroantsetra	NE.04	104	1040047	36	male	1	09 Aug 2016 - 12 Sep 2016	2016-08-29	0
1040047002	1	R1 (NE) Maroantsetra	NE.04	104	1040047	33.7	female	1	09 Aug 2016 - 12 Sep 2016	2016-08-29	0
1040047003	1	R1 (NE) Maroantsetra	NE.04	104	1040047	18.8	male	1	09 Aug 2016 - 12 Sep 2016	2016-08-29	0
1040047004	1	R1 (NE) Maroantsetra	NE.04	104	1040047	10.7	male	1	09 Aug 2016 - 12 Sep 2016	2016-08-29	1
1040047005	1	R1 (NE) Maroantsetra	NE.04	104	1040047	7.7	male	1	09 Aug 2016 - 12 Sep 2016	2016-08-29	1
1040047006	1	R1 (NE) Maroantsetra	NE.04	104	1040047	13.1	male	1	09 Aug 2016 - 12 Sep 2016	2016-08-29	1
1040047007	1	R1 (NE) Maroantsetra	NE.04	104	1040047	5.6	male	1	09 Aug 2016 - 12 Sep 2016	2016-08-29	1
1040047008	1	R1 (NE) Maroantsetra	NE.04	104	1040047	3.9	male	1	09 Aug 2016 - 12 Sep 2016	2016-08-29	0
1040047009	1	R1 (NE) Maroantsetra	NE.04	104	1040047	3.9	male	1	09 Aug 2016 - 12 Sep 2016	2016-08-29	0
1040048001	1	R1 (NE) Maroantsetra	NE.04	104	1040048	68.5	male	1	09 Aug 2016 - 12 Sep 2016	2016-08-30	1
1040048002	1	R1 (NE) Maroantsetra	NE.04	104	1040048	65.1	female	1	09 Aug 2016 - 12 Sep 2016	2016-08-30	0
1040049001	1	R1 (NE) Maroantsetra	NE.04	104	1040049	71.6	male	1	09 Aug 2016 - 12 Sep 2016	2016-08-29	0
1040049002	1	R1 (NE) Maroantsetra	NE.04	104	1040049	48.2	female	1	09 Aug 2016 - 12 Sep 2016	2016-08-29	0
1040049003	1	R1 (NE) Maroantsetra	NE.04	104	1040049	11.6	male	1	09 Aug 2016 - 12 Sep 2016	2016-08-29	0
1040049004	1	R1 (NE) Maroantsetra	NE.04	104	1040049	8.1	female	1	09 Aug 2016 - 12 Sep 2016	2016-08-29	0
1040049005	1	R1 (NE) Maroantsetra	NE.04	104	1040049	5.4	male	1	09 Aug 2016 - 12 Sep 2016	2016-08-29	0
1040049006	1	R1 (NE) Maroantsetra	NE.04	104	1040049	5.2	male	1	09 Aug 2016 - 12 Sep 2016	2016-08-29	0
1040050001	1	R1 (NE) Maroantsetra	NE.04	104	1040050	26.4	male	1	09 Aug 2016 - 12 Sep 2016	2016-08-30	0
1040050002	1	R1 (NE) Maroantsetra	NE.04	104	1040050	21.1	female	1	09 Aug 2016 - 12 Sep 2016	2016-08-30	0
1040050003	1	R1 (NE) Maroantsetra	NE.04	104	1040050	0.8	male	1	09 Aug 2016 - 12 Sep 2016	2016-08-30	0
1040051001	1	R1 (NE) Maroantsetra	NE.04	104	1040051	37.1	female	1	09 Aug 2016 - 12 Sep 2016	2016-08-30	1
1040051002	1	R1 (NE) Maroantsetra	NE.04	104	1040051	37	male	1	09 Aug 2016 - 12 Sep 2016	2016-08-30	0
1040051003	1	R1 (NE) Maroantsetra	NE.04	104	1040051	13.4	male	1	09 Aug 2016 - 12 Sep 2016	2016-08-30	0
1040051004	1	R1 (NE) Maroantsetra	NE.04	104	1040051	8.7	male	1	09 Aug 2016 - 12 Sep 2016	2016-08-30	0
1040052001	1	R1 (NE) Maroantsetra	NE.04	104	1040052	59	female	1	09 Aug 2016 - 12 Sep 2016	2016-08-30	1
1040052002	1	R1 (NE) Maroantsetra	NE.04	104	1040052	50	male	1	09 Aug 2016 - 12 Sep 2016	2016-08-30	0
1040052003	1	R1 (NE) Maroantsetra	NE.04	104	1040052	6	male	1	09 Aug 2016 - 12 Sep 2016	2016-08-30	0
1040053001	1	R1 (NE) Maroantsetra	NE.04	104	1040053	55.8	male	1	09 Aug 2016 - 12 Sep 2016	2016-08-29	0
1040053002	1	R1 (NE) Maroantsetra	NE.04	104	1040053	41	female	1	09 Aug 2016 - 12 Sep 2016	2016-08-29	0
1040053004	1	R1 (NE) Maroantsetra	NE.04	104	1040053	14.6	female	1	09 Aug 2016 - 12 Sep 2016	2016-08-29	0
1040053005	1	R1 (NE) Maroantsetra	NE.04	104	1040053	11.5	male	1	09 Aug 2016 - 12 Sep 2016	2016-08-29	1
1040053006	1	R1 (NE) Maroantsetra	NE.04	104	1040053	9.7	female	1	09 Aug 2016 - 12 Sep 2016	2016-08-29	0
1040053007	1	R1 (NE) Maroantsetra	NE.04	104	1040053	7	male	1	09 Aug 2016 - 12 Sep 2016	2016-08-29	0
1040054001	1	R1 (NE) Maroantsetra	NE.04	104	1040054	31	female	1	09 Aug 2016 - 12 Sep 2016	2016-08-30	0
1040054002	1	R1 (NE) Maroantsetra	NE.04	104	1040054	8.5	female	1	09 Aug 2016 - 12 Sep 2016	2016-08-30	1
1040054003	1	R1 (NE) Maroantsetra	NE.04	104	1040054	4.9	female	1	09 Aug 2016 - 12 Sep 2016	2016-08-30	0
1050001001	1	R1 (NE) Maroantsetra	NE.05	105	1050001	49.8	male	1	09 Aug 2016 - 12 Sep 2016	2016-08-19	0
1050001007	1	R1 (NE) Maroantsetra	NE.05	105	1050001	3.9	female	1	09 Aug 2016 - 12 Sep 2016	2016-08-19	0
1050001008	1	R1 (NE) Maroantsetra	NE.05	105	1050001	5.5	female	1	09 Aug 2016 - 12 Sep 2016	2016-08-19	0
1050001009	1	R1 (NE) Maroantsetra	NE.05	105	1050001	5.5	female	1	09 Aug 2016 - 12 Sep 2016	2016-08-19	0
1050002001	1	R1 (NE) Maroantsetra	NE.05	105	1050002	39.5	male	1	09 Aug 2016 - 12 Sep 2016	2016-08-18	0
1050002002	1	R1 (NE) Maroantsetra	NE.05	105	1050002	30.7	female	1	09 Aug 2016 - 12 Sep 2016	2016-08-18	0
1050002003	1	R1 (NE) Maroantsetra	NE.05	105	1050002	63.1	female	1	09 Aug 2016 - 12 Sep 2016	2016-08-18	0
1050002004	1	R1 (NE) Maroantsetra	NE.05	105	1050002	17.7	female	1	09 Aug 2016 - 12 Sep 2016	2016-08-18	0
1050002006	1	R1 (NE) Maroantsetra	NE.05	105	1050002	15.1	male	1	09 Aug 2016 - 12 Sep 2016	2016-08-18	0
1050002007	1	R1 (NE) Maroantsetra	NE.05	105	1050002	12	female	1	09 Aug 2016 - 12 Sep 2016	2016-08-18	0
1050002008	1	R1 (NE) Maroantsetra	NE.05	105	1050002	8	male	1	09 Aug 2016 - 12 Sep 2016	2016-08-18	0
1050002009	1	R1 (NE) Maroantsetra	NE.05	105	1050002	5.7	male	1	09 Aug 2016 - 12 Sep 2016	2016-08-18	0
1050002010	1	R1 (NE) Maroantsetra	NE.05	105	1050002	1.5	male	1	09 Aug 2016 - 12 Sep 2016	2016-08-18	0
1050003001	1	R1 (NE) Maroantsetra	NE.05	105	1050003	38.9	male	1	09 Aug 2016 - 12 Sep 2016	2016-08-20	0
1050003002	1	R1 (NE) Maroantsetra	NE.05	105	1050003	37.2	female	1	09 Aug 2016 - 12 Sep 2016	2016-08-20	0
1050003003	1	R1 (NE) Maroantsetra	NE.05	105	1050003	17	female	1	09 Aug 2016 - 12 Sep 2016	2016-08-20	0
1050004001	1	R1 (NE) Maroantsetra	NE.05	105	1050004	33	male	1	09 Aug 2016 - 12 Sep 2016	2016-08-18	0
1050004002	1	R1 (NE) Maroantsetra	NE.05	105	1050004	22.7	female	1	09 Aug 2016 - 12 Sep 2016	2016-08-18	0
1050004003	1	R1 (NE) Maroantsetra	NE.05	105	1050004	4.4	male	1	09 Aug 2016 - 12 Sep 2016	2016-08-18	0
1050004004	1	R1 (NE) Maroantsetra	NE.05	105	1050004	3.2	male	1	09 Aug 2016 - 12 Sep 2016	2016-08-18	0
1050005001	1	R1 (NE) Maroantsetra	NE.05	105	1050005	32.7	male	1	09 Aug 2016 - 12 Sep 2016	2016-08-21	0
1050005002	1	R1 (NE) Maroantsetra	NE.05	105	1050005	28.6	female	1	09 Aug 2016 - 12 Sep 2016	2016-08-21	0
1050006001	1	R1 (NE) Maroantsetra	NE.05	105	1050006	53.7	male	1	09 Aug 2016 - 12 Sep 2016	2016-08-17	0
1050006002	1	R1 (NE) Maroantsetra	NE.05	105	1050006	53.1	female	1	09 Aug 2016 - 12 Sep 2016	2016-08-17	0
1050006003	1	R1 (NE) Maroantsetra	NE.05	105	1050006	23.7	female	1	09 Aug 2016 - 12 Sep 2016	2016-08-17	0
1050006004	1	R1 (NE) Maroantsetra	NE.05	105	1050006	1.3	female	1	09 Aug 2016 - 12 Sep 2016	2016-08-17	0
1050008001	1	R1 (NE) Maroantsetra	NE.05	105	1050008	81	male	1	09 Aug 2016 - 12 Sep 2016	2016-08-20	0
1050008002	1	R1 (NE) Maroantsetra	NE.05	105	1050008	63.3	female	1	09 Aug 2016 - 12 Sep 2016	2016-08-20	0
1050008003	1	R1 (NE) Maroantsetra	NE.05	105	1050008	31.6	female	1	09 Aug 2016 - 12 Sep 2016	2016-08-20	0
1050008004	1	R1 (NE) Maroantsetra	NE.05	105	1050008	5.7	female	1	09 Aug 2016 - 12 Sep 2016	2016-08-20	0
1050009001	1	R1 (NE) Maroantsetra	NE.05	105	1050009	24.1	male	1	09 Aug 2016 - 12 Sep 2016	2016-08-21	0
1050009002	1	R1 (NE) Maroantsetra	NE.05	105	1050009	23.3	female	1	09 Aug 2016 - 12 Sep 2016	2016-08-21	0
1050009004	1	R1 (NE) Maroantsetra	NE.05	105	1050009	2.1	female	1	09 Aug 2016 - 12 Sep 2016	2016-08-21	0
1050010002	1	R1 (NE) Maroantsetra	NE.05	105	1050010	37.3	female	1	09 Aug 2016 - 12 Sep 2016	2016-08-21	0
1050010003	1	R1 (NE) Maroantsetra	NE.05	105	1050010	3.1	male	1	09 Aug 2016 - 12 Sep 2016	2016-08-21	0
1050011001	1	R1 (NE) Maroantsetra	NE.05	105	1050011	57.1	female	1	09 Aug 2016 - 12 Sep 2016	2016-08-20	0
1050012004	1	R1 (NE) Maroantsetra	NE.05	105	1050012	2.3	male	1	09 Aug 2016 - 12 Sep 2016	2016-08-20	0
1050013001	1	R1 (NE) Maroantsetra	NE.05	105	1050013	29.7	male	1	09 Aug 2016 - 12 Sep 2016	2016-08-21	0
1050013002	1	R1 (NE) Maroantsetra	NE.05	105	1050013	24.5	female	1	09 Aug 2016 - 12 Sep 2016	2016-08-20	0
1050013003	1	R1 (NE) Maroantsetra	NE.05	105	1050013	2.2	female	1	09 Aug 2016 - 12 Sep 2016	2016-08-20	0
1050014001	1	R1 (NE) Maroantsetra	NE.05	105	1050014	29	male	1	09 Aug 2016 - 12 Sep 2016	2016-08-21	0
1050014002	1	R1 (NE) Maroantsetra	NE.05	105	1050014	23.5	female	1	09 Aug 2016 - 12 Sep 2016	2016-08-20	0
1050015002	1	R1 (NE) Maroantsetra	NE.05	105	1050015	33.1	female	1	09 Aug 2016 - 12 Sep 2016	2016-08-23	0
1050015003	1	R1 (NE) Maroantsetra	NE.05	105	1050015	11.8	female	1	09 Aug 2016 - 12 Sep 2016	2016-08-23	0
1050015004	1	R1 (NE) Maroantsetra	NE.05	105	1050015	7.3	female	1	09 Aug 2016 - 12 Sep 2016	2016-08-23	0
1050015005	1	R1 (NE) Maroantsetra	NE.05	105	1050015	4.7	male	1	09 Aug 2016 - 12 Sep 2016	2016-08-23	0
1050016001	1	R1 (NE) Maroantsetra	NE.05	105	1050016	49.6	male	1	09 Aug 2016 - 12 Sep 2016	2016-08-20	0
1050016002	1	R1 (NE) Maroantsetra	NE.05	105	1050016	36.4	female	1	09 Aug 2016 - 12 Sep 2016	2016-08-20	0
1050016005	1	R1 (NE) Maroantsetra	NE.05	105	1050016	15.9	male	1	09 Aug 2016 - 12 Sep 2016	2016-08-20	0
1050016009	1	R1 (NE) Maroantsetra	NE.05	105	1050016	1.7	male	1	09 Aug 2016 - 12 Sep 2016	2016-08-20	1
1050017002	1	R1 (NE) Maroantsetra	NE.05	105	1050017	37.5	female	1	09 Aug 2016 - 12 Sep 2016	2016-08-19	0
1050017003	1	R1 (NE) Maroantsetra	NE.05	105	1050017	16.7	male	1	09 Aug 2016 - 12 Sep 2016	2016-08-19	0
1050017004	1	R1 (NE) Maroantsetra	NE.05	105	1050017	6.6	male	1	09 Aug 2016 - 12 Sep 2016	2016-08-19	0
1050017005	1	R1 (NE) Maroantsetra	NE.05	105	1050017	3.3	male	1	09 Aug 2016 - 12 Sep 2016	2016-08-19	0
1050019001	1	R1 (NE) Maroantsetra	NE.05	105	1050019	32	female	1	09 Aug 2016 - 12 Sep 2016	2016-08-23	0
1050019002	1	R1 (NE) Maroantsetra	NE.05	105	1050019	8.1	male	1	09 Aug 2016 - 12 Sep 2016	2016-08-23	1
1050019003	1	R1 (NE) Maroantsetra	NE.05	105	1050019	1.9	male	1	09 Aug 2016 - 12 Sep 2016	2016-08-23	0
1050020002	1	R1 (NE) Maroantsetra	NE.05	105	1050020	21.4	female	1	09 Aug 2016 - 12 Sep 2016	2016-08-21	0
1050021001	1	R1 (NE) Maroantsetra	NE.05	105	1050021	38.1	male	1	09 Aug 2016 - 12 Sep 2016	2016-08-20	0
1050021002	1	R1 (NE) Maroantsetra	NE.05	105	1050021	37.6	female	1	09 Aug 2016 - 12 Sep 2016	2016-08-20	0
1050021003	1	R1 (NE) Maroantsetra	NE.05	105	1050021	20.1	male	1	09 Aug 2016 - 12 Sep 2016	2016-08-20	0
1050022001	1	R1 (NE) Maroantsetra	NE.05	105	1050022	28.6	male	1	09 Aug 2016 - 12 Sep 2016	2016-08-22	0
1050022002	1	R1 (NE) Maroantsetra	NE.05	105	1050022	28.5	female	1	09 Aug 2016 - 12 Sep 2016	2016-08-22	0
1050022003	1	R1 (NE) Maroantsetra	NE.05	105	1050022	8.6	female	1	09 Aug 2016 - 12 Sep 2016	2016-08-21	0
1050022004	1	R1 (NE) Maroantsetra	NE.05	105	1050022	1.6	female	1	09 Aug 2016 - 12 Sep 2016	2016-08-21	0
1050023001	1	R1 (NE) Maroantsetra	NE.05	105	1050023	44.3	male	1	09 Aug 2016 - 12 Sep 2016	2016-08-21	0
1050023002	1	R1 (NE) Maroantsetra	NE.05	105	1050023	30	female	1	09 Aug 2016 - 12 Sep 2016	2016-08-21	0
1050023004	1	R1 (NE) Maroantsetra	NE.05	105	1050023	9.5	female	1	09 Aug 2016 - 12 Sep 2016	2016-08-21	0
1050023005	1	R1 (NE) Maroantsetra	NE.05	105	1050023	5	male	1	09 Aug 2016 - 12 Sep 2016	2016-08-21	0
1050024002	1	R1 (NE) Maroantsetra	NE.05	105	1050024	35.7	female	1	09 Aug 2016 - 12 Sep 2016	2016-08-19	0
1050024003	1	R1 (NE) Maroantsetra	NE.05	105	1050024	10.2	male	1	09 Aug 2016 - 12 Sep 2016	2016-08-19	0
1050025001	1	R1 (NE) Maroantsetra	NE.05	105	1050025	49.9	male	1	09 Aug 2016 - 12 Sep 2016	2016-08-21	1
1050025002	1	R1 (NE) Maroantsetra	NE.05	105	1050025	43	female	1	09 Aug 2016 - 12 Sep 2016	2016-08-22	0
1050025003	1	R1 (NE) Maroantsetra	NE.05	105	1050025	21.8	female	1	09 Aug 2016 - 12 Sep 2016	2016-08-22	0
1050025004	1	R1 (NE) Maroantsetra	NE.05	105	1050025	18.8	male	1	09 Aug 2016 - 12 Sep 2016	2016-08-22	0
1050025005	1	R1 (NE) Maroantsetra	NE.05	105	1050025	18.4	female	1	09 Aug 2016 - 12 Sep 2016	2016-08-22	0
1050025006	1	R1 (NE) Maroantsetra	NE.05	105	1050025	13.7	male	1	09 Aug 2016 - 12 Sep 2016	2016-08-21	0
1050025007	1	R1 (NE) Maroantsetra	NE.05	105	1050025	1	female	1	09 Aug 2016 - 12 Sep 2016	2016-08-21	0
1050025008	1	R1 (NE) Maroantsetra	NE.05	105	1050025	0.2	female	1	09 Aug 2016 - 12 Sep 2016	2016-08-22	0
1050027002	1	R1 (NE) Maroantsetra	NE.05	105	1050027	28	female	1	09 Aug 2016 - 12 Sep 2016	2016-08-19	0
1050027003	1	R1 (NE) Maroantsetra	NE.05	105	1050027	4.3	male	1	09 Aug 2016 - 12 Sep 2016	2016-08-19	0
1050027004	1	R1 (NE) Maroantsetra	NE.05	105	1050027	0.6	female	1	09 Aug 2016 - 12 Sep 2016	2016-08-19	0
1050028001	1	R1 (NE) Maroantsetra	NE.05	105	1050028	59.8	female	1	09 Aug 2016 - 12 Sep 2016	2016-08-19	0
1050028004	1	R1 (NE) Maroantsetra	NE.05	105	1050028	10.9	male	1	09 Aug 2016 - 12 Sep 2016	2016-08-19	0
1050028005	1	R1 (NE) Maroantsetra	NE.05	105	1050028	5.1	male	1	09 Aug 2016 - 12 Sep 2016	2016-08-19	0
1050028006	1	R1 (NE) Maroantsetra	NE.05	105	1050028	22.9	male	1	09 Aug 2016 - 12 Sep 2016	2016-08-19	0
1050029001	1	R1 (NE) Maroantsetra	NE.05	105	1050029	19.6	male	1	09 Aug 2016 - 12 Sep 2016	2016-08-21	1
1050029002	1	R1 (NE) Maroantsetra	NE.05	105	1050029	18.7	female	1	09 Aug 2016 - 12 Sep 2016	2016-08-22	0
1050029003	1	R1 (NE) Maroantsetra	NE.05	105	1050029	2.5	female	1	09 Aug 2016 - 12 Sep 2016	2016-08-22	0
1050030001	1	R1 (NE) Maroantsetra	NE.05	105	1050030	53.9	male	1	09 Aug 2016 - 12 Sep 2016	2016-08-19	0
1050030002	1	R1 (NE) Maroantsetra	NE.05	105	1050030	46.5	female	1	09 Aug 2016 - 12 Sep 2016	2016-08-19	0
1050030003	1	R1 (NE) Maroantsetra	NE.05	105	1050030	11.1	female	1	09 Aug 2016 - 12 Sep 2016	2016-08-19	0
1050030004	1	R1 (NE) Maroantsetra	NE.05	105	1050030	7.3	male	1	09 Aug 2016 - 12 Sep 2016	2016-08-19	1
1050030005	1	R1 (NE) Maroantsetra	NE.05	105	1050030	5.1	male	1	09 Aug 2016 - 12 Sep 2016	2016-08-19	0
1050030006	1	R1 (NE) Maroantsetra	NE.05	105	1050030	2.2	male	1	09 Aug 2016 - 12 Sep 2016	2016-08-19	0
1050031003	1	R1 (NE) Maroantsetra	NE.05	105	1050031	2.7	female	1	09 Aug 2016 - 12 Sep 2016	2016-08-21	0
1050032001	1	R1 (NE) Maroantsetra	NE.05	105	1050032	65	male	1	09 Aug 2016 - 12 Sep 2016	2016-08-18	0
1050032002	1	R1 (NE) Maroantsetra	NE.05	105	1050032	64.9	female	1	09 Aug 2016 - 12 Sep 2016	2016-08-18	0
1050032004	1	R1 (NE) Maroantsetra	NE.05	105	1050032	32.5	female	1	09 Aug 2016 - 12 Sep 2016	2016-08-18	0
1050032005	1	R1 (NE) Maroantsetra	NE.05	105	1050032	9.9	female	1	09 Aug 2016 - 12 Sep 2016	2016-08-18	0
1050032006	1	R1 (NE) Maroantsetra	NE.05	105	1050032	5.2	female	1	09 Aug 2016 - 12 Sep 2016	2016-08-18	0
1050032007	1	R1 (NE) Maroantsetra	NE.05	105	1050032	2.3	female	1	09 Aug 2016 - 12 Sep 2016	2016-08-18	0
1050032008	1	R1 (NE) Maroantsetra	NE.05	105	1050032	31.6	male	1	09 Aug 2016 - 12 Sep 2016	2016-08-18	0
1050033001	1	R1 (NE) Maroantsetra	NE.05	105	1050033	29.6	male	1	09 Aug 2016 - 12 Sep 2016	2016-08-17	1
1050033002	1	R1 (NE) Maroantsetra	NE.05	105	1050033	31.7	female	1	09 Aug 2016 - 12 Sep 2016	2016-08-17	0
1050033003	1	R1 (NE) Maroantsetra	NE.05	105	1050033	10.3	male	1	09 Aug 2016 - 12 Sep 2016	2016-08-17	1
1050033004	1	R1 (NE) Maroantsetra	NE.05	105	1050033	2.4	female	1	09 Aug 2016 - 12 Sep 2016	2016-08-17	0
1050034001	1	R1 (NE) Maroantsetra	NE.05	105	1050034	35.2	male	1	09 Aug 2016 - 12 Sep 2016	2016-08-20	0
1050034002	1	R1 (NE) Maroantsetra	NE.05	105	1050034	30.2	female	1	09 Aug 2016 - 12 Sep 2016	2016-08-17	0
1050034003	1	R1 (NE) Maroantsetra	NE.05	105	1050034	12.2	male	1	09 Aug 2016 - 12 Sep 2016	2016-08-17	0
1050034004	1	R1 (NE) Maroantsetra	NE.05	105	1050034	10.3	male	1	09 Aug 2016 - 12 Sep 2016	2016-08-17	0
1050034005	1	R1 (NE) Maroantsetra	NE.05	105	1050034	4.5	male	1	09 Aug 2016 - 12 Sep 2016	2016-08-17	0
1050035002	1	R1 (NE) Maroantsetra	NE.05	105	1050035	54.1	female	1	09 Aug 2016 - 12 Sep 2016	2016-08-19	0
1050035005	1	R1 (NE) Maroantsetra	NE.05	105	1050035	18.4	female	1	09 Aug 2016 - 12 Sep 2016	2016-08-19	0
1050035009	1	R1 (NE) Maroantsetra	NE.05	105	1050035	14.4	male	1	09 Aug 2016 - 12 Sep 2016	2016-08-19	0
1050035011	1	R1 (NE) Maroantsetra	NE.05	105	1050035	1.5	female	1	09 Aug 2016 - 12 Sep 2016	2016-08-19	0
1050036001	1	R1 (NE) Maroantsetra	NE.05	105	1050036	43.8	male	1	09 Aug 2016 - 12 Sep 2016	2016-08-18	0
1050036002	1	R1 (NE) Maroantsetra	NE.05	105	1050036	36	female	1	09 Aug 2016 - 12 Sep 2016	2016-08-18	0
1050036003	1	R1 (NE) Maroantsetra	NE.05	105	1050036	16.4	male	1	09 Aug 2016 - 12 Sep 2016	2016-08-18	0
1050036004	1	R1 (NE) Maroantsetra	NE.05	105	1050036	15.7	male	1	09 Aug 2016 - 12 Sep 2016	2016-08-18	0
1050036005	1	R1 (NE) Maroantsetra	NE.05	105	1050036	13.5	male	1	09 Aug 2016 - 12 Sep 2016	2016-08-18	1
1050036006	1	R1 (NE) Maroantsetra	NE.05	105	1050036	12.4	male	1	09 Aug 2016 - 12 Sep 2016	2016-08-18	0
1050036007	1	R1 (NE) Maroantsetra	NE.05	105	1050036	11.2	male	1	09 Aug 2016 - 12 Sep 2016	2016-08-18	0
1050038001	1	R1 (NE) Maroantsetra	NE.05	105	1050038	40.2	male	1	09 Aug 2016 - 12 Sep 2016	2016-08-18	0
1050038002	1	R1 (NE) Maroantsetra	NE.05	105	1050038	42.6	female	1	09 Aug 2016 - 12 Sep 2016	2016-08-18	0
1050038004	1	R1 (NE) Maroantsetra	NE.05	105	1050038	4.9	female	1	09 Aug 2016 - 12 Sep 2016	2016-08-18	0
1050039001	1	R1 (NE) Maroantsetra	NE.05	105	1050039	62.3	female	1	09 Aug 2016 - 12 Sep 2016	2016-08-18	0
1050039005	1	R1 (NE) Maroantsetra	NE.05	105	1050039	4.8	female	1	09 Aug 2016 - 12 Sep 2016	2016-08-19	0
1050039006	1	R1 (NE) Maroantsetra	NE.05	105	1050039	11.1	male	1	09 Aug 2016 - 12 Sep 2016	2016-08-18	0
1050040002	1	R1 (NE) Maroantsetra	NE.05	105	1050040	16.5	female	1	09 Aug 2016 - 12 Sep 2016	2016-08-19	0
1050040003	1	R1 (NE) Maroantsetra	NE.05	105	1050040	1.5	female	1	09 Aug 2016 - 12 Sep 2016	2016-08-19	0
1050041001	1	R1 (NE) Maroantsetra	NE.05	105	1050041	70.6	male	1	09 Aug 2016 - 12 Sep 2016	2016-08-17	0
1050041002	1	R1 (NE) Maroantsetra	NE.05	105	1050041	26	female	1	09 Aug 2016 - 12 Sep 2016	2016-08-17	0
1050041003	1	R1 (NE) Maroantsetra	NE.05	105	1050041	5	female	1	09 Aug 2016 - 12 Sep 2016	2016-08-17	0
1050041004	1	R1 (NE) Maroantsetra	NE.05	105	1050041	1.8	female	1	09 Aug 2016 - 12 Sep 2016	2016-08-17	0
1050043001	1	R1 (NE) Maroantsetra	NE.05	105	1050043	23.8	male	1	09 Aug 2016 - 12 Sep 2016	2016-08-23	0
1050043002	1	R1 (NE) Maroantsetra	NE.05	105	1050043	45.6	female	1	09 Aug 2016 - 12 Sep 2016	2016-08-23	0
1050043003	1	R1 (NE) Maroantsetra	NE.05	105	1050043	4.5	male	1	09 Aug 2016 - 12 Sep 2016	2016-08-23	0
1050044003	1	R1 (NE) Maroantsetra	NE.05	105	1050044	64	female	1	09 Aug 2016 - 12 Sep 2016	2016-08-19	0
1050045001	1	R1 (NE) Maroantsetra	NE.05	105	1050045	45.3	male	1	09 Aug 2016 - 12 Sep 2016	2016-08-18	0
1050045002	1	R1 (NE) Maroantsetra	NE.05	105	1050045	42.3	female	1	09 Aug 2016 - 12 Sep 2016	2016-08-18	0
1050047001	1	R1 (NE) Maroantsetra	NE.05	105	1050047	45	male	1	09 Aug 2016 - 12 Sep 2016	2016-08-21	0
1050047002	1	R1 (NE) Maroantsetra	NE.05	105	1050047	34	female	1	09 Aug 2016 - 12 Sep 2016	2016-08-20	0
1050047003	1	R1 (NE) Maroantsetra	NE.05	105	1050047	23	female	1	09 Aug 2016 - 12 Sep 2016	2016-08-20	0
1050048002	1	R1 (NE) Maroantsetra	NE.05	105	1050048	38.7	female	1	09 Aug 2016 - 12 Sep 2016	2016-08-18	0
1050051001	1	R1 (NE) Maroantsetra	NE.05	105	1050051	53.1	male	1	09 Aug 2016 - 12 Sep 2016	2016-08-19	0
1050051002	1	R1 (NE) Maroantsetra	NE.05	105	1050051	56.4	female	1	09 Aug 2016 - 12 Sep 2016	2016-08-19	0
1050051003	1	R1 (NE) Maroantsetra	NE.05	105	1050051	10.1	male	1	09 Aug 2016 - 12 Sep 2016	2016-08-19	0
1050052001	1	R1 (NE) Maroantsetra	NE.05	105	1050052	21.5	female	1	09 Aug 2016 - 12 Sep 2016	2016-08-19	0
1050052002	1	R1 (NE) Maroantsetra	NE.05	105	1050052	5.8	male	1	09 Aug 2016 - 12 Sep 2016	2016-08-19	0
1050052003	1	R1 (NE) Maroantsetra	NE.05	105	1050052	2.2	female	1	09 Aug 2016 - 12 Sep 2016	2016-08-19	0
1050053002	1	R1 (NE) Maroantsetra	NE.05	105	1050053	24.4	female	1	09 Aug 2016 - 12 Sep 2016	2016-08-22	0
1050053003	1	R1 (NE) Maroantsetra	NE.05	105	1050053	0.6	male	1	09 Aug 2016 - 12 Sep 2016	2016-08-22	0
1050054001	1	R1 (NE) Maroantsetra	NE.05	105	1050054	40.3	male	1	09 Aug 2016 - 12 Sep 2016	2016-08-19	0
1050054003	1	R1 (NE) Maroantsetra	NE.05	105	1050054	7	male	1	09 Aug 2016 - 12 Sep 2016	2016-08-19	0
1050054004	1	R1 (NE) Maroantsetra	NE.05	105	1050054	5.6	male	1	09 Aug 2016 - 12 Sep 2016	2016-08-19	0
1050054005	1	R1 (NE) Maroantsetra	NE.05	105	1050054	2.7	female	1	09 Aug 2016 - 12 Sep 2016	2016-08-19	0
1060001001	1	R1 (NE) Maroantsetra	NE.06	106	1060001	47.8	male	1	09 Aug 2016 - 12 Sep 2016	2016-08-13	0
1060002001	1	R1 (NE) Maroantsetra	NE.06	106	1060002	53	male	1	09 Aug 2016 - 12 Sep 2016	2016-08-11	0
1060003001	1	R1 (NE) Maroantsetra	NE.06	106	1060003	52.4	male	1	09 Aug 2016 - 12 Sep 2016	2016-08-10	1
1060003002	1	R1 (NE) Maroantsetra	NE.06	106	1060003	32.7	female	1	09 Aug 2016 - 12 Sep 2016	2016-08-10	0
1060003003	1	R1 (NE) Maroantsetra	NE.06	106	1060003	32.7	male	1	09 Aug 2016 - 12 Sep 2016	2016-08-11	1
1060003004	1	R1 (NE) Maroantsetra	NE.06	106	1060003	13.4	male	1	09 Aug 2016 - 12 Sep 2016	2016-08-10	1
1060003005	1	R1 (NE) Maroantsetra	NE.06	106	1060003	9.9	female	1	09 Aug 2016 - 12 Sep 2016	2016-08-10	1
1060003006	1	R1 (NE) Maroantsetra	NE.06	106	1060003	21.8	male	1	09 Aug 2016 - 12 Sep 2016	2016-08-10	0
1060004001	1	R1 (NE) Maroantsetra	NE.06	106	1060004	49	male	1	09 Aug 2016 - 12 Sep 2016	2016-08-10	1
1060004002	1	R1 (NE) Maroantsetra	NE.06	106	1060004	31	female	1	09 Aug 2016 - 12 Sep 2016	2016-08-10	0
1060004003	1	R1 (NE) Maroantsetra	NE.06	106	1060004	12	male	1	09 Aug 2016 - 12 Sep 2016	2016-08-10	1
1060004004	1	R1 (NE) Maroantsetra	NE.06	106	1060004	3.3	female	1	09 Aug 2016 - 12 Sep 2016	2016-08-10	0
1060005001	1	R1 (NE) Maroantsetra	NE.06	106	1060005	38.7	male	1	09 Aug 2016 - 12 Sep 2016	2016-08-11	0
1060005002	1	R1 (NE) Maroantsetra	NE.06	106	1060005	38	female	1	09 Aug 2016 - 12 Sep 2016	2016-08-11	0
1060005003	1	R1 (NE) Maroantsetra	NE.06	106	1060005	9.8	female	1	09 Aug 2016 - 12 Sep 2016	2016-08-11	0
1060005004	1	R1 (NE) Maroantsetra	NE.06	106	1060005	1	female	1	09 Aug 2016 - 12 Sep 2016	2016-08-11	0
1060006001	1	R1 (NE) Maroantsetra	NE.06	106	1060006	35.9	male	1	09 Aug 2016 - 12 Sep 2016	2016-08-09	0
1060006002	1	R1 (NE) Maroantsetra	NE.06	106	1060006	31.3	female	1	09 Aug 2016 - 12 Sep 2016	2016-08-09	0
1060006003	1	R1 (NE) Maroantsetra	NE.06	106	1060006	10	male	1	09 Aug 2016 - 12 Sep 2016	2016-08-15	0
1060006004	1	R1 (NE) Maroantsetra	NE.06	106	1060006	4	female	1	09 Aug 2016 - 12 Sep 2016	2016-08-09	1
1060006005	1	R1 (NE) Maroantsetra	NE.06	106	1060006	2	male	1	09 Aug 2016 - 12 Sep 2016	2016-08-09	0
1060007001	1	R1 (NE) Maroantsetra	NE.06	106	1060007	57.1	male	1	09 Aug 2016 - 12 Sep 2016	2016-08-14	0
1060008001	1	R1 (NE) Maroantsetra	NE.06	106	1060008	60.1	male	1	09 Aug 2016 - 12 Sep 2016	2016-08-09	1
1060008002	1	R1 (NE) Maroantsetra	NE.06	106	1060008	32.4	female	1	09 Aug 2016 - 12 Sep 2016	2016-08-09	0
1060008003	1	R1 (NE) Maroantsetra	NE.06	106	1060008	12.2	female	1	09 Aug 2016 - 12 Sep 2016	2016-08-09	0
1060008004	1	R1 (NE) Maroantsetra	NE.06	106	1060008	11.5	male	1	09 Aug 2016 - 12 Sep 2016	2016-08-09	0
1060008005	1	R1 (NE) Maroantsetra	NE.06	106	1060008	5.1	male	1	09 Aug 2016 - 12 Sep 2016	2016-08-09	0
1060008006	1	R1 (NE) Maroantsetra	NE.06	106	1060008	1.7	female	1	09 Aug 2016 - 12 Sep 2016	2016-08-09	0
1060009002	1	R1 (NE) Maroantsetra	NE.06	106	1060009	37.8	female	1	09 Aug 2016 - 12 Sep 2016	2016-08-14	0
1060009003	1	R1 (NE) Maroantsetra	NE.06	106	1060009	7.8	female	1	09 Aug 2016 - 12 Sep 2016	2016-08-14	0
1060009004	1	R1 (NE) Maroantsetra	NE.06	106	1060009	3.6	female	1	09 Aug 2016 - 12 Sep 2016	2016-08-14	0
1060009005	1	R1 (NE) Maroantsetra	NE.06	106	1060009	3.6	female	1	09 Aug 2016 - 12 Sep 2016	2016-08-14	0
1060010001	1	R1 (NE) Maroantsetra	NE.06	106	1060010	18	female	1	09 Aug 2016 - 12 Sep 2016	2016-08-11	1
1060010003	1	R1 (NE) Maroantsetra	NE.06	106	1060010	1	male	1	09 Aug 2016 - 12 Sep 2016	2016-08-11	0
1060011001	1	R1 (NE) Maroantsetra	NE.06	106	1060011	53	male	1	09 Aug 2016 - 12 Sep 2016	2016-08-11	1
1060011002	1	R1 (NE) Maroantsetra	NE.06	106	1060011	40.2	female	1	09 Aug 2016 - 12 Sep 2016	2016-08-11	0
1060011003	1	R1 (NE) Maroantsetra	NE.06	106	1060011	9	female	1	09 Aug 2016 - 12 Sep 2016	2016-08-11	1
1060012002	1	R1 (NE) Maroantsetra	NE.06	106	1060012	25	female	1	09 Aug 2016 - 12 Sep 2016	2016-08-12	1
1060012003	1	R1 (NE) Maroantsetra	NE.06	106	1060012	1.6	male	1	09 Aug 2016 - 12 Sep 2016	2016-08-12	0
1060013001	1	R1 (NE) Maroantsetra	NE.06	106	1060013	48.2	male	1	09 Aug 2016 - 12 Sep 2016	2016-08-14	0
1060013002	1	R1 (NE) Maroantsetra	NE.06	106	1060013	35.7	female	1	09 Aug 2016 - 12 Sep 2016	2016-08-14	0
1060013003	1	R1 (NE) Maroantsetra	NE.06	106	1060013	6	female	1	09 Aug 2016 - 12 Sep 2016	2016-08-14	0
1060013004	1	R1 (NE) Maroantsetra	NE.06	106	1060013	3	male	1	09 Aug 2016 - 12 Sep 2016	2016-08-14	0
1060014001	1	R1 (NE) Maroantsetra	NE.06	106	1060014	27.8	male	1	09 Aug 2016 - 12 Sep 2016	2016-08-14	0
1060014002	1	R1 (NE) Maroantsetra	NE.06	106	1060014	27	female	1	09 Aug 2016 - 12 Sep 2016	2016-08-14	0
1060014003	1	R1 (NE) Maroantsetra	NE.06	106	1060014	8	male	1	09 Aug 2016 - 12 Sep 2016	2016-08-14	0
1060015001	1	R1 (NE) Maroantsetra	NE.06	106	1060015	53	male	1	09 Aug 2016 - 12 Sep 2016	2016-08-10	0
1060015002	1	R1 (NE) Maroantsetra	NE.06	106	1060015	43	female	1	09 Aug 2016 - 12 Sep 2016	2016-08-10	1
1060015003	1	R1 (NE) Maroantsetra	NE.06	106	1060015	20	male	1	09 Aug 2016 - 12 Sep 2016	2016-08-12	1
1060015004	1	R1 (NE) Maroantsetra	NE.06	106	1060015	18	male	1	09 Aug 2016 - 12 Sep 2016	2016-08-12	1
1060015005	1	R1 (NE) Maroantsetra	NE.06	106	1060015	12	female	1	09 Aug 2016 - 12 Sep 2016	2016-08-10	1
1060015006	1	R1 (NE) Maroantsetra	NE.06	106	1060015	10	male	1	09 Aug 2016 - 12 Sep 2016	2016-08-10	1
1060015007	1	R1 (NE) Maroantsetra	NE.06	106	1060015	4	male	1	09 Aug 2016 - 12 Sep 2016	2016-08-10	0
1060015008	1	R1 (NE) Maroantsetra	NE.06	106	1060015	2	male	1	09 Aug 2016 - 12 Sep 2016	2016-08-10	1
1060015009	1	R1 (NE) Maroantsetra	NE.06	106	1060015	6	female	1	09 Aug 2016 - 12 Sep 2016	2016-08-10	1
1060016001	1	R1 (NE) Maroantsetra	NE.06	106	1060016	24	male	1	09 Aug 2016 - 12 Sep 2016	2016-08-11	1
1060016002	1	R1 (NE) Maroantsetra	NE.06	106	1060016	24	female	1	09 Aug 2016 - 12 Sep 2016	2016-08-11	0
1060016003	1	R1 (NE) Maroantsetra	NE.06	106	1060016	8	male	1	09 Aug 2016 - 12 Sep 2016	2016-08-11	1
1060016004	1	R1 (NE) Maroantsetra	NE.06	106	1060016	7.3	female	1	09 Aug 2016 - 12 Sep 2016	2016-08-11	1
1060016005	1	R1 (NE) Maroantsetra	NE.06	106	1060016	1.2	male	1	09 Aug 2016 - 12 Sep 2016	2016-08-11	0
1060017001	1	R1 (NE) Maroantsetra	NE.06	106	1060017	44	male	1	09 Aug 2016 - 12 Sep 2016	2016-08-11	1
1060017002	1	R1 (NE) Maroantsetra	NE.06	106	1060017	36	female	1	09 Aug 2016 - 12 Sep 2016	2016-08-11	1
1060017003	1	R1 (NE) Maroantsetra	NE.06	106	1060017	16	male	1	09 Aug 2016 - 12 Sep 2016	2016-08-11	0
1060017004	1	R1 (NE) Maroantsetra	NE.06	106	1060017	10	female	1	09 Aug 2016 - 12 Sep 2016	2016-08-11	1
1060017005	1	R1 (NE) Maroantsetra	NE.06	106	1060017	7	male	1	09 Aug 2016 - 12 Sep 2016	2016-08-11	0
1060017006	1	R1 (NE) Maroantsetra	NE.06	106	1060017	6	male	1	09 Aug 2016 - 12 Sep 2016	2016-08-11	1
1060017007	1	R1 (NE) Maroantsetra	NE.06	106	1060017	3	male	1	09 Aug 2016 - 12 Sep 2016	2016-08-11	1
1060017008	1	R1 (NE) Maroantsetra	NE.06	106	1060017	2	male	1	09 Aug 2016 - 12 Sep 2016	2016-08-11	1
1060017009	1	R1 (NE) Maroantsetra	NE.06	106	1060017	0.3	male	1	09 Aug 2016 - 12 Sep 2016	2016-08-11	0
1060018001	1	R1 (NE) Maroantsetra	NE.06	106	1060018	60.3	male	1	09 Aug 2016 - 12 Sep 2016	2016-08-14	0
1060019001	1	R1 (NE) Maroantsetra	NE.06	106	1060019	29	male	1	09 Aug 2016 - 12 Sep 2016	2016-08-14	0
1060019002	1	R1 (NE) Maroantsetra	NE.06	106	1060019	28	female	1	09 Aug 2016 - 12 Sep 2016	2016-08-14	0
1060019003	1	R1 (NE) Maroantsetra	NE.06	106	1060019	4.4	male	1	09 Aug 2016 - 12 Sep 2016	2016-08-14	0
1060020001	1	R1 (NE) Maroantsetra	NE.06	106	1060020	34	male	1	09 Aug 2016 - 12 Sep 2016	2016-08-11	1
1060020002	1	R1 (NE) Maroantsetra	NE.06	106	1060020	26	female	1	09 Aug 2016 - 12 Sep 2016	2016-08-11	0
1060020003	1	R1 (NE) Maroantsetra	NE.06	106	1060020	6	male	1	09 Aug 2016 - 12 Sep 2016	2016-08-11	0
1060021001	1	R1 (NE) Maroantsetra	NE.06	106	1060021	56.7	male	1	09 Aug 2016 - 12 Sep 2016	2016-08-11	1
1060021002	1	R1 (NE) Maroantsetra	NE.06	106	1060021	42.9	female	1	09 Aug 2016 - 12 Sep 2016	2016-08-11	0
1060021004	1	R1 (NE) Maroantsetra	NE.06	106	1060021	16.4	female	1	09 Aug 2016 - 12 Sep 2016	2016-08-15	1
1060021005	1	R1 (NE) Maroantsetra	NE.06	106	1060021	10	female	1	09 Aug 2016 - 12 Sep 2016	2016-08-11	1
1060024001	1	R1 (NE) Maroantsetra	NE.06	106	1060024	30	female	1	09 Aug 2016 - 12 Sep 2016	2016-08-11	1
1060024002	1	R1 (NE) Maroantsetra	NE.06	106	1060024	13	male	1	09 Aug 2016 - 12 Sep 2016	2016-08-11	1
1060024003	1	R1 (NE) Maroantsetra	NE.06	106	1060024	6	female	1	09 Aug 2016 - 12 Sep 2016	2016-08-11	0
1060025001	1	R1 (NE) Maroantsetra	NE.06	106	1060025	21	male	1	09 Aug 2016 - 12 Sep 2016	2016-08-15	0
1060025002	1	R1 (NE) Maroantsetra	NE.06	106	1060025	19	female	1	09 Aug 2016 - 12 Sep 2016	2016-08-15	0
1060025003	1	R1 (NE) Maroantsetra	NE.06	106	1060025	4.2	male	1	09 Aug 2016 - 12 Sep 2016	2016-08-15	0
1060025004	1	R1 (NE) Maroantsetra	NE.06	106	1060025	2.4	male	1	09 Aug 2016 - 12 Sep 2016	2016-08-15	0
1060026001	1	R1 (NE) Maroantsetra	NE.06	106	1060026	48	male	1	09 Aug 2016 - 12 Sep 2016	2016-08-15	0
1060026002	1	R1 (NE) Maroantsetra	NE.06	106	1060026	44	female	1	09 Aug 2016 - 12 Sep 2016	2016-08-14	0
1060026003	1	R1 (NE) Maroantsetra	NE.06	106	1060026	15.8	female	1	09 Aug 2016 - 12 Sep 2016	2016-08-14	0
1060026004	1	R1 (NE) Maroantsetra	NE.06	106	1060026	15	male	1	09 Aug 2016 - 12 Sep 2016	2016-08-14	0
1060026005	1	R1 (NE) Maroantsetra	NE.06	106	1060026	11	female	1	09 Aug 2016 - 12 Sep 2016	2016-08-14	0
1060026006	1	R1 (NE) Maroantsetra	NE.06	106	1060026	7	male	1	09 Aug 2016 - 12 Sep 2016	2016-08-14	0
1060026007	1	R1 (NE) Maroantsetra	NE.06	106	1060026	2	male	1	09 Aug 2016 - 12 Sep 2016	2016-08-14	0
1060026008	1	R1 (NE) Maroantsetra	NE.06	106	1060026	3	male	1	09 Aug 2016 - 12 Sep 2016	2016-08-14	0
1060027001	1	R1 (NE) Maroantsetra	NE.06	106	1060027	48.5	male	1	09 Aug 2016 - 12 Sep 2016	2016-08-12	1
1060027002	1	R1 (NE) Maroantsetra	NE.06	106	1060027	45.3	female	1	09 Aug 2016 - 12 Sep 2016	2016-08-12	1
1060027003	1	R1 (NE) Maroantsetra	NE.06	106	1060027	16.7	male	1	09 Aug 2016 - 12 Sep 2016	2016-08-12	1
1060027004	1	R1 (NE) Maroantsetra	NE.06	106	1060027	14	female	1	09 Aug 2016 - 12 Sep 2016	2016-08-12	1
1060027005	1	R1 (NE) Maroantsetra	NE.06	106	1060027	5.7	male	1	09 Aug 2016 - 12 Sep 2016	2016-08-12	0
1060027006	1	R1 (NE) Maroantsetra	NE.06	106	1060027	12	male	1	09 Aug 2016 - 12 Sep 2016	2016-08-12	0
1060027007	1	R1 (NE) Maroantsetra	NE.06	106	1060027	2	female	1	09 Aug 2016 - 12 Sep 2016	2016-08-12	0
1060027008	1	R1 (NE) Maroantsetra	NE.06	106	1060027	0.9	male	1	09 Aug 2016 - 12 Sep 2016	2016-08-12	1
1060028001	1	R1 (NE) Maroantsetra	NE.06	106	1060028	23	male	1	09 Aug 2016 - 12 Sep 2016	2016-08-13	0
1060028002	1	R1 (NE) Maroantsetra	NE.06	106	1060028	23	female	1	09 Aug 2016 - 12 Sep 2016	2016-08-13	0
1060028003	1	R1 (NE) Maroantsetra	NE.06	106	1060028	3	female	1	09 Aug 2016 - 12 Sep 2016	2016-08-13	0
1060030001	1	R1 (NE) Maroantsetra	NE.06	106	1060030	33	male	1	09 Aug 2016 - 12 Sep 2016	2016-08-12	1
1060030002	1	R1 (NE) Maroantsetra	NE.06	106	1060030	30.2	female	1	09 Aug 2016 - 12 Sep 2016	2016-08-12	0
1060030003	1	R1 (NE) Maroantsetra	NE.06	106	1060030	12.2	female	1	09 Aug 2016 - 12 Sep 2016	2016-08-12	1
1060030004	1	R1 (NE) Maroantsetra	NE.06	106	1060030	4.3	male	1	09 Aug 2016 - 12 Sep 2016	2016-08-12	0
1060031001	1	R1 (NE) Maroantsetra	NE.06	106	1060031	31	male	1	09 Aug 2016 - 12 Sep 2016	2016-08-12	1
1060031003	1	R1 (NE) Maroantsetra	NE.06	106	1060031	14	male	1	09 Aug 2016 - 12 Sep 2016	2016-08-12	1
1060031004	1	R1 (NE) Maroantsetra	NE.06	106	1060031	12	male	1	09 Aug 2016 - 12 Sep 2016	2016-08-12	1
1060031005	1	R1 (NE) Maroantsetra	NE.06	106	1060031	9	female	1	09 Aug 2016 - 12 Sep 2016	2016-08-12	0
1060031006	1	R1 (NE) Maroantsetra	NE.06	106	1060031	10	female	1	09 Aug 2016 - 12 Sep 2016	2016-08-12	1
1060031007	1	R1 (NE) Maroantsetra	NE.06	106	1060031	10	female	1	09 Aug 2016 - 12 Sep 2016	2016-08-12	0
1060033001	1	R1 (NE) Maroantsetra	NE.06	106	1060033	29.8	male	1	09 Aug 2016 - 12 Sep 2016	2016-08-12	1
1060033002	1	R1 (NE) Maroantsetra	NE.06	106	1060033	27.5	female	1	09 Aug 2016 - 12 Sep 2016	2016-08-12	0
1060033003	1	R1 (NE) Maroantsetra	NE.06	106	1060033	6.8	female	1	09 Aug 2016 - 12 Sep 2016	2016-08-12	0
1060033004	1	R1 (NE) Maroantsetra	NE.06	106	1060033	4.1	male	1	09 Aug 2016 - 12 Sep 2016	2016-08-12	0
1060034001	1	R1 (NE) Maroantsetra	NE.06	106	1060034	50	male	1	09 Aug 2016 - 12 Sep 2016	2016-08-14	0
1060034002	1	R1 (NE) Maroantsetra	NE.06	106	1060034	44	female	1	09 Aug 2016 - 12 Sep 2016	2016-08-14	0
1060034003	1	R1 (NE) Maroantsetra	NE.06	106	1060034	8	male	1	09 Aug 2016 - 12 Sep 2016	2016-08-14	0
1060036006	1	R1 (NE) Maroantsetra	NE.06	106	1060036	2	female	1	09 Aug 2016 - 12 Sep 2016	2016-08-11	1
1060036007	1	R1 (NE) Maroantsetra	NE.06	106	1060036	15	female	1	09 Aug 2016 - 12 Sep 2016	2016-08-15	0
1060038001	1	R1 (NE) Maroantsetra	NE.06	106	1060038	50.8	male	1	09 Aug 2016 - 12 Sep 2016	2016-08-13	0
1060038002	1	R1 (NE) Maroantsetra	NE.06	106	1060038	42	female	1	09 Aug 2016 - 12 Sep 2016	2016-08-13	0
1060038004	1	R1 (NE) Maroantsetra	NE.06	106	1060038	5	male	1	09 Aug 2016 - 12 Sep 2016	2016-08-13	0
1060038005	1	R1 (NE) Maroantsetra	NE.06	106	1060038	8	male	1	09 Aug 2016 - 12 Sep 2016	2016-08-13	0
1060039001	1	R1 (NE) Maroantsetra	NE.06	106	1060039	36	female	1	09 Aug 2016 - 12 Sep 2016	2016-08-13	0
1060041001	1	R1 (NE) Maroantsetra	NE.06	106	1060041	40.7	male	1	09 Aug 2016 - 12 Sep 2016	2016-08-10	1
1060041002	1	R1 (NE) Maroantsetra	NE.06	106	1060041	35	female	1	09 Aug 2016 - 12 Sep 2016	2016-08-10	0
1060041003	1	R1 (NE) Maroantsetra	NE.06	106	1060041	11.7	female	1	09 Aug 2016 - 12 Sep 2016	2016-08-10	0
1060041004	1	R1 (NE) Maroantsetra	NE.06	106	1060041	11.7	male	1	09 Aug 2016 - 12 Sep 2016	2016-08-10	1
1060043001	1	R1 (NE) Maroantsetra	NE.06	106	1060043	47	female	1	09 Aug 2016 - 12 Sep 2016	2016-08-13	0
1060043002	1	R1 (NE) Maroantsetra	NE.06	106	1060043	15	female	1	09 Aug 2016 - 12 Sep 2016	2016-08-13	0
1060043003	1	R1 (NE) Maroantsetra	NE.06	106	1060043	7	female	1	09 Aug 2016 - 12 Sep 2016	2016-08-13	0
1060044001	1	R1 (NE) Maroantsetra	NE.06	106	1060044	25	female	1	09 Aug 2016 - 12 Sep 2016	2016-08-13	0
1060044002	1	R1 (NE) Maroantsetra	NE.06	106	1060044	7	female	1	09 Aug 2016 - 12 Sep 2016	2016-08-13	0
1060044003	1	R1 (NE) Maroantsetra	NE.06	106	1060044	5	female	1	09 Aug 2016 - 12 Sep 2016	2016-08-13	0
1060044004	1	R1 (NE) Maroantsetra	NE.06	106	1060044	1	male	1	09 Aug 2016 - 12 Sep 2016	2016-08-13	0
1060045001	1	R1 (NE) Maroantsetra	NE.06	106	1060045	27.4	male	1	09 Aug 2016 - 12 Sep 2016	2016-08-13	0
1060045002	1	R1 (NE) Maroantsetra	NE.06	106	1060045	26.9	female	1	09 Aug 2016 - 12 Sep 2016	2016-08-13	0
1060045003	1	R1 (NE) Maroantsetra	NE.06	106	1060045	2.4	male	1	09 Aug 2016 - 12 Sep 2016	2016-08-13	0
1060045004	1	R1 (NE) Maroantsetra	NE.06	106	1060045	1.2	female	1	09 Aug 2016 - 12 Sep 2016	2016-08-13	0
1060046001	1	R1 (NE) Maroantsetra	NE.06	106	1060046	20.3	male	1	09 Aug 2016 - 12 Sep 2016	2016-08-14	0
1060046002	1	R1 (NE) Maroantsetra	NE.06	106	1060046	15.3	female	1	09 Aug 2016 - 12 Sep 2016	2016-08-14	0
1060046003	1	R1 (NE) Maroantsetra	NE.06	106	1060046	1	male	1	09 Aug 2016 - 12 Sep 2016	2016-08-14	0
1060047001	1	R1 (NE) Maroantsetra	NE.06	106	1060047	54	male	1	09 Aug 2016 - 12 Sep 2016	2016-08-15	0
1060047002	1	R1 (NE) Maroantsetra	NE.06	106	1060047	48	female	1	09 Aug 2016 - 12 Sep 2016	2016-08-15	0
1060047003	1	R1 (NE) Maroantsetra	NE.06	106	1060047	16	male	1	09 Aug 2016 - 12 Sep 2016	2016-08-15	0
1060047004	1	R1 (NE) Maroantsetra	NE.06	106	1060047	14.7	female	1	09 Aug 2016 - 12 Sep 2016	2016-08-15	0
1060047005	1	R1 (NE) Maroantsetra	NE.06	106	1060047	15	female	1	09 Aug 2016 - 12 Sep 2016	2016-08-15	0
1060047006	1	R1 (NE) Maroantsetra	NE.06	106	1060047	5	female	1	09 Aug 2016 - 12 Sep 2016	2016-08-15	0
1060048001	1	R1 (NE) Maroantsetra	NE.06	106	1060048	26	male	1	09 Aug 2016 - 12 Sep 2016	2016-08-13	0
1060048002	1	R1 (NE) Maroantsetra	NE.06	106	1060048	26.8	female	1	09 Aug 2016 - 12 Sep 2016	2016-08-13	0
1060048003	1	R1 (NE) Maroantsetra	NE.06	106	1060048	7	female	1	09 Aug 2016 - 12 Sep 2016	2016-08-13	0
1060048004	1	R1 (NE) Maroantsetra	NE.06	106	1060048	1.8	female	1	09 Aug 2016 - 12 Sep 2016	2016-08-13	0
1060049001	1	R1 (NE) Maroantsetra	NE.06	106	1060049	63	female	1	09 Aug 2016 - 12 Sep 2016	2016-08-13	0
1060051001	1	R1 (NE) Maroantsetra	NE.06	106	1060051	39.9	male	1	09 Aug 2016 - 12 Sep 2016	2016-08-13	0
1060051002	1	R1 (NE) Maroantsetra	NE.06	106	1060051	40	female	1	09 Aug 2016 - 12 Sep 2016	2016-08-13	0
1060051003	1	R1 (NE) Maroantsetra	NE.06	106	1060051	17	male	1	09 Aug 2016 - 12 Sep 2016	2016-08-13	0
1060051004	1	R1 (NE) Maroantsetra	NE.06	106	1060051	6	female	1	09 Aug 2016 - 12 Sep 2016	2016-08-13	0
1060052001	1	R1 (NE) Maroantsetra	NE.06	106	1060052	71	male	1	09 Aug 2016 - 12 Sep 2016	2016-08-14	0
1060052002	1	R1 (NE) Maroantsetra	NE.06	106	1060052	54	female	1	09 Aug 2016 - 12 Sep 2016	2016-08-14	0
1060052003	1	R1 (NE) Maroantsetra	NE.06	106	1060052	14	male	1	09 Aug 2016 - 12 Sep 2016	2016-08-14	0
1060052004	1	R1 (NE) Maroantsetra	NE.06	106	1060052	12	female	1	09 Aug 2016 - 12 Sep 2016	2016-08-14	0
1060053001	1	R1 (NE) Maroantsetra	NE.06	106	1060053	53	male	1	09 Aug 2016 - 12 Sep 2016	2016-08-12	0
1060053002	1	R1 (NE) Maroantsetra	NE.06	106	1060053	35.9	female	1	09 Aug 2016 - 12 Sep 2016	2016-08-12	1
1060054001	1	R1 (NE) Maroantsetra	NE.06	106	1060054	57.1	male	1	09 Aug 2016 - 12 Sep 2016	2016-08-14	0
1060054002	1	R1 (NE) Maroantsetra	NE.06	106	1060054	54	female	1	09 Aug 2016 - 12 Sep 2016	2016-08-14	0
1060054004	1	R1 (NE) Maroantsetra	NE.06	106	1060054	21	male	1	09 Aug 2016 - 12 Sep 2016	2016-08-15	0
1060054005	1	R1 (NE) Maroantsetra	NE.06	106	1060054	13	male	1	09 Aug 2016 - 12 Sep 2016	2016-08-14	0
1060054007	1	R1 (NE) Maroantsetra	NE.06	106	1060054	9	female	1	09 Aug 2016 - 12 Sep 2016	2016-08-14	0
1060055001	1	R1 (NE) Maroantsetra	NE.06	106	1060055	75.3	female	1	09 Aug 2016 - 12 Sep 2016	2016-08-14	0
1060055003	1	R1 (NE) Maroantsetra	NE.06	106	1060055	30.1	male	1	09 Aug 2016 - 12 Sep 2016	2016-08-14	0
1060055004	1	R1 (NE) Maroantsetra	NE.06	106	1060055	30.1	male	1	09 Aug 2016 - 12 Sep 2016	2016-08-14	0
1060056001	1	R1 (NE) Maroantsetra	NE.06	106	1060056	48.2	female	1	09 Aug 2016 - 12 Sep 2016	2016-08-13	0
1060056003	1	R1 (NE) Maroantsetra	NE.06	106	1060056	12	male	1	09 Aug 2016 - 12 Sep 2016	2016-08-13	0
1070001001	1	R1 (NE) Maroantsetra	NE.07	107	1070001	27.3	male	1	09 Aug 2016 - 12 Sep 2016	2016-09-08	0
1070001002	1	R1 (NE) Maroantsetra	NE.07	107	1070001	30.5	female	1	09 Aug 2016 - 12 Sep 2016	2016-09-08	0
1070001003	1	R1 (NE) Maroantsetra	NE.07	107	1070001	10.1	female	1	09 Aug 2016 - 12 Sep 2016	2016-09-08	0
1070001004	1	R1 (NE) Maroantsetra	NE.07	107	1070001	8.2	male	1	09 Aug 2016 - 12 Sep 2016	2016-09-08	0
1070001005	1	R1 (NE) Maroantsetra	NE.07	107	1070001	3.7	female	1	09 Aug 2016 - 12 Sep 2016	2016-09-08	0
1070001006	1	R1 (NE) Maroantsetra	NE.07	107	1070001	0.7	female	1	09 Aug 2016 - 12 Sep 2016	2016-09-08	0
1070002001	1	R1 (NE) Maroantsetra	NE.07	107	1070002	55	male	1	09 Aug 2016 - 12 Sep 2016	2016-09-10	0
1070002002	1	R1 (NE) Maroantsetra	NE.07	107	1070002	46	female	1	09 Aug 2016 - 12 Sep 2016	2016-09-10	0
1070002005	1	R1 (NE) Maroantsetra	NE.07	107	1070002	11	female	1	09 Aug 2016 - 12 Sep 2016	2016-09-10	0
1070002006	1	R1 (NE) Maroantsetra	NE.07	107	1070002	8	male	1	09 Aug 2016 - 12 Sep 2016	2016-09-10	0
1070002007	1	R1 (NE) Maroantsetra	NE.07	107	1070002	2.6	female	1	09 Aug 2016 - 12 Sep 2016	2016-09-10	0
1070003001	1	R1 (NE) Maroantsetra	NE.07	107	1070003	47	male	1	09 Aug 2016 - 12 Sep 2016	2016-09-11	0
1070003002	1	R1 (NE) Maroantsetra	NE.07	107	1070003	37.8	female	1	09 Aug 2016 - 12 Sep 2016	2016-09-08	0
1070003003	1	R1 (NE) Maroantsetra	NE.07	107	1070003	14.4	male	1	09 Aug 2016 - 12 Sep 2016	2016-09-08	0
1070003004	1	R1 (NE) Maroantsetra	NE.07	107	1070003	8.3	female	1	09 Aug 2016 - 12 Sep 2016	2016-09-08	0
1070003005	1	R1 (NE) Maroantsetra	NE.07	107	1070003	5	female	1	09 Aug 2016 - 12 Sep 2016	2016-09-08	0
1070003006	1	R1 (NE) Maroantsetra	NE.07	107	1070003	2.8	female	1	09 Aug 2016 - 12 Sep 2016	2016-09-08	0
1070004001	1	R1 (NE) Maroantsetra	NE.07	107	1070004	35	male	1	09 Aug 2016 - 12 Sep 2016	2016-09-08	0
1070004002	1	R1 (NE) Maroantsetra	NE.07	107	1070004	24	female	1	09 Aug 2016 - 12 Sep 2016	2016-09-08	0
1070004003	1	R1 (NE) Maroantsetra	NE.07	107	1070004	3	male	1	09 Aug 2016 - 12 Sep 2016	2016-09-08	0
1070004004	1	R1 (NE) Maroantsetra	NE.07	107	1070004	1	male	1	09 Aug 2016 - 12 Sep 2016	2016-09-08	0
1070004005	1	R1 (NE) Maroantsetra	NE.07	107	1070004	1	female	1	09 Aug 2016 - 12 Sep 2016	2016-09-08	0
1070005001	1	R1 (NE) Maroantsetra	NE.07	107	1070005	60.3	male	1	09 Aug 2016 - 12 Sep 2016	2016-09-08	0
1070005002	1	R1 (NE) Maroantsetra	NE.07	107	1070005	51	female	1	09 Aug 2016 - 12 Sep 2016	2016-09-08	0
1070005003	1	R1 (NE) Maroantsetra	NE.07	107	1070005	15.3	male	1	09 Aug 2016 - 12 Sep 2016	2016-09-08	0
1070005004	1	R1 (NE) Maroantsetra	NE.07	107	1070005	13.5	female	1	09 Aug 2016 - 12 Sep 2016	2016-09-08	0
1070005005	1	R1 (NE) Maroantsetra	NE.07	107	1070005	11.2	male	1	09 Aug 2016 - 12 Sep 2016	2016-09-08	0
1070006001	1	R1 (NE) Maroantsetra	NE.07	107	1070006	27.6	male	1	09 Aug 2016 - 12 Sep 2016	2016-09-11	0
1070006002	1	R1 (NE) Maroantsetra	NE.07	107	1070006	27.5	female	1	09 Aug 2016 - 12 Sep 2016	2016-09-11	0
1070006004	1	R1 (NE) Maroantsetra	NE.07	107	1070006	8.3	male	1	09 Aug 2016 - 12 Sep 2016	2016-09-11	1
1070006005	1	R1 (NE) Maroantsetra	NE.07	107	1070006	1.6	female	1	09 Aug 2016 - 12 Sep 2016	2016-09-11	0
1070007001	1	R1 (NE) Maroantsetra	NE.07	107	1070007	25	male	1	09 Aug 2016 - 12 Sep 2016	2016-09-09	0
1070007002	1	R1 (NE) Maroantsetra	NE.07	107	1070007	25.7	female	1	09 Aug 2016 - 12 Sep 2016	2016-09-09	0
1070007003	1	R1 (NE) Maroantsetra	NE.07	107	1070007	6	male	1	09 Aug 2016 - 12 Sep 2016	2016-09-10	0
1070008002	1	R1 (NE) Maroantsetra	NE.07	107	1070008	30	female	1	09 Aug 2016 - 12 Sep 2016	2016-09-10	0
1070008003	1	R1 (NE) Maroantsetra	NE.07	107	1070008	19	male	1	09 Aug 2016 - 12 Sep 2016	2016-09-10	0
1070008004	1	R1 (NE) Maroantsetra	NE.07	107	1070008	10	female	1	09 Aug 2016 - 12 Sep 2016	2016-09-10	0
1070008005	1	R1 (NE) Maroantsetra	NE.07	107	1070008	7	male	1	09 Aug 2016 - 12 Sep 2016	2016-09-10	0
1070008006	1	R1 (NE) Maroantsetra	NE.07	107	1070008	3	female	1	09 Aug 2016 - 12 Sep 2016	2016-09-10	0
1070008007	1	R1 (NE) Maroantsetra	NE.07	107	1070008	1.3	female	1	09 Aug 2016 - 12 Sep 2016	2016-09-10	0
1070009001	1	R1 (NE) Maroantsetra	NE.07	107	1070009	61	male	1	09 Aug 2016 - 12 Sep 2016	2016-09-11	0
1070009002	1	R1 (NE) Maroantsetra	NE.07	107	1070009	56	female	1	09 Aug 2016 - 12 Sep 2016	2016-09-11	0
1070009004	1	R1 (NE) Maroantsetra	NE.07	107	1070009	20	female	1	09 Aug 2016 - 12 Sep 2016	2016-09-11	0
1070009008	1	R1 (NE) Maroantsetra	NE.07	107	1070009	5	female	1	09 Aug 2016 - 12 Sep 2016	2016-09-11	0
1070009009	1	R1 (NE) Maroantsetra	NE.07	107	1070009	2	male	1	09 Aug 2016 - 12 Sep 2016	2016-09-11	0
1070010003	1	R1 (NE) Maroantsetra	NE.07	107	1070010	13	female	1	09 Aug 2016 - 12 Sep 2016	2016-09-12	0
1070010004	1	R1 (NE) Maroantsetra	NE.07	107	1070010	4.8	male	1	09 Aug 2016 - 12 Sep 2016	2016-09-12	0
1070010005	1	R1 (NE) Maroantsetra	NE.07	107	1070010	1.1	female	1	09 Aug 2016 - 12 Sep 2016	2016-09-12	0
1070011002	1	R1 (NE) Maroantsetra	NE.07	107	1070011	24.7	female	1	09 Aug 2016 - 12 Sep 2016	2016-09-12	0
1070011003	1	R1 (NE) Maroantsetra	NE.07	107	1070011	2.6	female	1	09 Aug 2016 - 12 Sep 2016	2016-09-12	0
1070012001	1	R1 (NE) Maroantsetra	NE.07	107	1070012	43	male	1	09 Aug 2016 - 12 Sep 2016	2016-09-10	0
1070012002	1	R1 (NE) Maroantsetra	NE.07	107	1070012	38	female	1	09 Aug 2016 - 12 Sep 2016	2016-09-10	0
1070012003	1	R1 (NE) Maroantsetra	NE.07	107	1070012	7.7	female	1	09 Aug 2016 - 12 Sep 2016	2016-09-10	0
1070012004	1	R1 (NE) Maroantsetra	NE.07	107	1070012	6.1	male	1	09 Aug 2016 - 12 Sep 2016	2016-09-10	0
1070012005	1	R1 (NE) Maroantsetra	NE.07	107	1070012	2.5	female	1	09 Aug 2016 - 12 Sep 2016	2016-09-09	0
1070013001	1	R1 (NE) Maroantsetra	NE.07	107	1070013	52.4	male	1	09 Aug 2016 - 12 Sep 2016	2016-09-10	0
1070013002	1	R1 (NE) Maroantsetra	NE.07	107	1070013	48.7	female	1	09 Aug 2016 - 12 Sep 2016	2016-09-10	0
1070013003	1	R1 (NE) Maroantsetra	NE.07	107	1070013	16.4	female	1	09 Aug 2016 - 12 Sep 2016	2016-09-10	0
1070013004	1	R1 (NE) Maroantsetra	NE.07	107	1070013	12.1	female	1	09 Aug 2016 - 12 Sep 2016	2016-09-10	0
1070013005	1	R1 (NE) Maroantsetra	NE.07	107	1070013	9.7	female	1	09 Aug 2016 - 12 Sep 2016	2016-09-10	0
1070014001	1	R1 (NE) Maroantsetra	NE.07	107	1070014	50	male	1	09 Aug 2016 - 12 Sep 2016	2016-09-08	0
1070014002	1	R1 (NE) Maroantsetra	NE.07	107	1070014	47	female	1	09 Aug 2016 - 12 Sep 2016	2016-09-08	0
1070014003	1	R1 (NE) Maroantsetra	NE.07	107	1070014	21.6	female	1	09 Aug 2016 - 12 Sep 2016	2016-09-08	0
1070014005	1	R1 (NE) Maroantsetra	NE.07	107	1070014	13.3	male	1	09 Aug 2016 - 12 Sep 2016	2016-09-08	0
1070014006	1	R1 (NE) Maroantsetra	NE.07	107	1070014	10.6	male	1	09 Aug 2016 - 12 Sep 2016	2016-09-08	0
1070014007	1	R1 (NE) Maroantsetra	NE.07	107	1070014	1.1	female	1	09 Aug 2016 - 12 Sep 2016	2016-09-08	0
1070015002	1	R1 (NE) Maroantsetra	NE.07	107	1070015	62	female	1	09 Aug 2016 - 12 Sep 2016	2016-09-11	0
1070015003	1	R1 (NE) Maroantsetra	NE.07	107	1070015	15	female	1	09 Aug 2016 - 12 Sep 2016	2016-09-11	0
1070015004	1	R1 (NE) Maroantsetra	NE.07	107	1070015	13	male	1	09 Aug 2016 - 12 Sep 2016	2016-09-11	0
1070015005	1	R1 (NE) Maroantsetra	NE.07	107	1070015	4	female	1	09 Aug 2016 - 12 Sep 2016	2016-09-11	0
1070016001	1	R1 (NE) Maroantsetra	NE.07	107	1070016	28	female	1	09 Aug 2016 - 12 Sep 2016	2016-09-11	0
1070016003	1	R1 (NE) Maroantsetra	NE.07	107	1070016	1.6	female	1	09 Aug 2016 - 12 Sep 2016	2016-09-11	0
1070017001	1	R1 (NE) Maroantsetra	NE.07	107	1070017	34	male	1	09 Aug 2016 - 12 Sep 2016	2016-09-10	0
1070017002	1	R1 (NE) Maroantsetra	NE.07	107	1070017	31.3	female	1	09 Aug 2016 - 12 Sep 2016	2016-09-10	0
1070017003	1	R1 (NE) Maroantsetra	NE.07	107	1070017	13	male	1	09 Aug 2016 - 12 Sep 2016	2016-09-10	0
1070017005	1	R1 (NE) Maroantsetra	NE.07	107	1070017	10.7	male	1	09 Aug 2016 - 12 Sep 2016	2016-09-10	0
1070017006	1	R1 (NE) Maroantsetra	NE.07	107	1070017	10.7	female	1	09 Aug 2016 - 12 Sep 2016	2016-09-10	0
1070017007	1	R1 (NE) Maroantsetra	NE.07	107	1070017	0.9	male	1	09 Aug 2016 - 12 Sep 2016	2016-09-10	0
1070019001	1	R1 (NE) Maroantsetra	NE.07	107	1070019	44.8	male	1	09 Aug 2016 - 12 Sep 2016	2016-09-11	0
1070019002	1	R1 (NE) Maroantsetra	NE.07	107	1070019	32.8	female	1	09 Aug 2016 - 12 Sep 2016	2016-09-11	0
1070019004	1	R1 (NE) Maroantsetra	NE.07	107	1070019	12.4	female	1	09 Aug 2016 - 12 Sep 2016	2016-09-11	0
1070019005	1	R1 (NE) Maroantsetra	NE.07	107	1070019	10	female	1	09 Aug 2016 - 12 Sep 2016	2016-09-11	0
1070019006	1	R1 (NE) Maroantsetra	NE.07	107	1070019	2.6	male	1	09 Aug 2016 - 12 Sep 2016	2016-09-11	0
1070020001	1	R1 (NE) Maroantsetra	NE.07	107	1070020	52.8	male	1	09 Aug 2016 - 12 Sep 2016	2016-09-09	0
1070020002	1	R1 (NE) Maroantsetra	NE.07	107	1070020	44	female	1	09 Aug 2016 - 12 Sep 2016	2016-09-09	0
1070020003	1	R1 (NE) Maroantsetra	NE.07	107	1070020	26.6	female	1	09 Aug 2016 - 12 Sep 2016	2016-09-09	0
1070020004	1	R1 (NE) Maroantsetra	NE.07	107	1070020	17	female	1	09 Aug 2016 - 12 Sep 2016	2016-09-09	0
1070020005	1	R1 (NE) Maroantsetra	NE.07	107	1070020	13	female	1	09 Aug 2016 - 12 Sep 2016	2016-09-09	0
1070020006	1	R1 (NE) Maroantsetra	NE.07	107	1070020	11.1	male	1	09 Aug 2016 - 12 Sep 2016	2016-09-09	0
1070020007	1	R1 (NE) Maroantsetra	NE.07	107	1070020	9.5	male	1	09 Aug 2016 - 12 Sep 2016	2016-09-09	0
1070020008	1	R1 (NE) Maroantsetra	NE.07	107	1070020	6.4	male	1	09 Aug 2016 - 12 Sep 2016	2016-09-09	0
1070020009	1	R1 (NE) Maroantsetra	NE.07	107	1070020	3.5	male	1	09 Aug 2016 - 12 Sep 2016	2016-09-09	0
1070020010	1	R1 (NE) Maroantsetra	NE.07	107	1070020	1.1	female	1	09 Aug 2016 - 12 Sep 2016	2016-09-09	0
1070021001	1	R1 (NE) Maroantsetra	NE.07	107	1070021	60.4	male	1	09 Aug 2016 - 12 Sep 2016	2016-09-09	0
1070021002	1	R1 (NE) Maroantsetra	NE.07	107	1070021	38.9	female	1	09 Aug 2016 - 12 Sep 2016	2016-09-09	0
1070021004	1	R1 (NE) Maroantsetra	NE.07	107	1070021	15	female	1	09 Aug 2016 - 12 Sep 2016	2016-09-09	0
1070021005	1	R1 (NE) Maroantsetra	NE.07	107	1070021	12.5	female	1	09 Aug 2016 - 12 Sep 2016	2016-09-09	0
1070021008	1	R1 (NE) Maroantsetra	NE.07	107	1070021	2.6	female	1	09 Aug 2016 - 12 Sep 2016	2016-09-09	0
1070023001	1	R1 (NE) Maroantsetra	NE.07	107	1070023	29.7	male	1	09 Aug 2016 - 12 Sep 2016	2016-09-08	0
1070023002	1	R1 (NE) Maroantsetra	NE.07	107	1070023	19	female	1	09 Aug 2016 - 12 Sep 2016	2016-09-08	0
1070023003	1	R1 (NE) Maroantsetra	NE.07	107	1070023	8	male	1	09 Aug 2016 - 12 Sep 2016	2016-09-08	0
1070023004	1	R1 (NE) Maroantsetra	NE.07	107	1070023	2.3	male	1	09 Aug 2016 - 12 Sep 2016	2016-09-08	0
1070024001	1	R1 (NE) Maroantsetra	NE.07	107	1070024	26.1	female	1	09 Aug 2016 - 12 Sep 2016	2016-09-09	0
1070024002	1	R1 (NE) Maroantsetra	NE.07	107	1070024	1.1	female	1	09 Aug 2016 - 12 Sep 2016	2016-09-09	0
1070025001	1	R1 (NE) Maroantsetra	NE.07	107	1070025	28	male	1	09 Aug 2016 - 12 Sep 2016	2016-09-10	0
1070025002	1	R1 (NE) Maroantsetra	NE.07	107	1070025	25	female	1	09 Aug 2016 - 12 Sep 2016	2016-09-10	0
1070025004	1	R1 (NE) Maroantsetra	NE.07	107	1070025	1.8	male	1	09 Aug 2016 - 12 Sep 2016	2016-09-10	0
1010001001	1	R1 (NE) Maroantsetra	NE.01	101	1010001	24.4	male	2	10 Nov 2013 - 31 Dec 2013	2013-11-28	0
1010001002	1	R1 (NE) Maroantsetra	NE.01	101	1010001	21.4	female	2	10 Nov 2013 - 31 Dec 2013	2013-11-28	0
1010001003	1	R1 (NE) Maroantsetra	NE.01	101	1010001	19.1	male	2	10 Nov 2013 - 31 Dec 2013	2013-11-28	0
1010001004	1	R1 (NE) Maroantsetra	NE.01	101	1010001	8.3	female	2	10 Nov 2013 - 31 Dec 2013	2013-11-28	0
1010001005	1	R1 (NE) Maroantsetra	NE.01	101	1010001	8.2	female	2	10 Nov 2013 - 31 Dec 2013	2013-11-28	0
1010003001	1	R1 (NE) Maroantsetra	NE.01	101	1010003	38.4	male	2	10 Nov 2013 - 31 Dec 2013	2013-11-28	1
1010003002	1	R1 (NE) Maroantsetra	NE.01	101	1010003	37.4	female	2	10 Nov 2013 - 31 Dec 2013	2013-11-28	0
1010004001	1	R1 (NE) Maroantsetra	NE.01	101	1010004	33.4	female	2	10 Nov 2013 - 31 Dec 2013	2013-11-25	0
1010004002	1	R1 (NE) Maroantsetra	NE.01	101	1010004	8.9	male	2	10 Nov 2013 - 31 Dec 2013	2013-11-25	0
1010004003	1	R1 (NE) Maroantsetra	NE.01	101	1010004	3.4	female	2	10 Nov 2013 - 31 Dec 2013	2013-11-25	1
1010004004	1	R1 (NE) Maroantsetra	NE.01	101	1010004	27.4	male	2	10 Nov 2013 - 31 Dec 2013	2013-11-25	0
1010005001	1	R1 (NE) Maroantsetra	NE.01	101	1010005	30.4	female	2	10 Nov 2013 - 31 Dec 2013	2013-11-26	0
1010005002	1	R1 (NE) Maroantsetra	NE.01	101	1010005	5	male	2	10 Nov 2013 - 31 Dec 2013	2013-11-26	0
1010006002	1	R1 (NE) Maroantsetra	NE.01	101	1010006	28.4	female	2	10 Nov 2013 - 31 Dec 2013	2013-12-01	1
1010006004	1	R1 (NE) Maroantsetra	NE.01	101	1010006	8.4	female	2	10 Nov 2013 - 31 Dec 2013	2013-12-01	0
1010006005	1	R1 (NE) Maroantsetra	NE.01	101	1010006	5.2	male	2	10 Nov 2013 - 31 Dec 2013	2013-12-01	0
1010007001	1	R1 (NE) Maroantsetra	NE.01	101	1010007	47.4	male	2	10 Nov 2013 - 31 Dec 2013	2013-11-30	0
1010007002	1	R1 (NE) Maroantsetra	NE.01	101	1010007	42.4	female	2	10 Nov 2013 - 31 Dec 2013	2013-11-30	0
1010007007	1	R1 (NE) Maroantsetra	NE.01	101	1010007	30.4	female	2	10 Nov 2013 - 31 Dec 2013	2013-11-15	0
1010008001	1	R1 (NE) Maroantsetra	NE.01	101	1010008	46.4	female	2	10 Nov 2013 - 31 Dec 2013	2013-11-28	0
1010008002	1	R1 (NE) Maroantsetra	NE.01	101	1010008	17.4	female	2	10 Nov 2013 - 31 Dec 2013	2013-12-03	0
1010008003	1	R1 (NE) Maroantsetra	NE.01	101	1010008	12.4	female	2	10 Nov 2013 - 31 Dec 2013	2013-11-28	1
1010008005	1	R1 (NE) Maroantsetra	NE.01	101	1010008	3.6	female	2	10 Nov 2013 - 31 Dec 2013	2013-11-28	0
1010008006	1	R1 (NE) Maroantsetra	NE.01	101	1010008	3.1	female	2	10 Nov 2013 - 31 Dec 2013	2013-11-28	0
1010009001	1	R1 (NE) Maroantsetra	NE.01	101	1010009	52.4	male	2	10 Nov 2013 - 31 Dec 2013	2013-11-24	1
1010009002	1	R1 (NE) Maroantsetra	NE.01	101	1010009	50.4	female	2	10 Nov 2013 - 31 Dec 2013	2013-11-24	0
1010010001	1	R1 (NE) Maroantsetra	NE.01	101	1010010	23.2	male	2	10 Nov 2013 - 31 Dec 2013	2013-11-28	1
1010010002	1	R1 (NE) Maroantsetra	NE.01	101	1010010	22.2	female	2	10 Nov 2013 - 31 Dec 2013	2013-11-25	0
1010011001	1	R1 (NE) Maroantsetra	NE.01	101	1010011	51.4	male	2	10 Nov 2013 - 31 Dec 2013	2013-12-03	0
1010011002	1	R1 (NE) Maroantsetra	NE.01	101	1010011	37.4	female	2	10 Nov 2013 - 31 Dec 2013	2013-11-30	1
1010011003	1	R1 (NE) Maroantsetra	NE.01	101	1010011	9.6	male	2	10 Nov 2013 - 31 Dec 2013	2013-11-30	0
1010011004	1	R1 (NE) Maroantsetra	NE.01	101	1010011	7.1	female	2	10 Nov 2013 - 31 Dec 2013	2013-11-30	0
1010011005	1	R1 (NE) Maroantsetra	NE.01	101	1010011	4.4	female	2	10 Nov 2013 - 31 Dec 2013	2013-12-03	0
1010012001	1	R1 (NE) Maroantsetra	NE.01	101	1010012	37.4	male	2	10 Nov 2013 - 31 Dec 2013	2013-11-27	0
1010013001	1	R1 (NE) Maroantsetra	NE.01	101	1010013	52.4	male	2	10 Nov 2013 - 31 Dec 2013	2013-12-03	1
1010013002	1	R1 (NE) Maroantsetra	NE.01	101	1010013	40.4	female	2	10 Nov 2013 - 31 Dec 2013	2013-11-15	1
1010013006	1	R1 (NE) Maroantsetra	NE.01	101	1010013	3.5	female	2	10 Nov 2013 - 31 Dec 2013	2013-11-15	0
1010014001	1	R1 (NE) Maroantsetra	NE.01	101	1010014	36.3	male	2	10 Nov 2013 - 31 Dec 2013	2013-11-24	0
1010014002	1	R1 (NE) Maroantsetra	NE.01	101	1010014	34.4	female	2	10 Nov 2013 - 31 Dec 2013	2013-11-24	0
1010014003	1	R1 (NE) Maroantsetra	NE.01	101	1010014	13.8	female	2	10 Nov 2013 - 31 Dec 2013	2013-11-24	0
1010014004	1	R1 (NE) Maroantsetra	NE.01	101	1010014	3.1	male	2	10 Nov 2013 - 31 Dec 2013	2013-11-24	0
1010017001	1	R1 (NE) Maroantsetra	NE.01	101	1010017	26.4	male	2	10 Nov 2013 - 31 Dec 2013	2013-11-24	1
1010017002	1	R1 (NE) Maroantsetra	NE.01	101	1010017	28.4	female	2	10 Nov 2013 - 31 Dec 2013	2013-11-24	0
1010017003	1	R1 (NE) Maroantsetra	NE.01	101	1010017	6.6	female	2	10 Nov 2013 - 31 Dec 2013	2013-11-24	0
1010017004	1	R1 (NE) Maroantsetra	NE.01	101	1010017	4.4	male	2	10 Nov 2013 - 31 Dec 2013	2013-11-24	0
1010019002	1	R1 (NE) Maroantsetra	NE.01	101	1010019	50.4	female	2	10 Nov 2013 - 31 Dec 2013	2013-11-29	0
1010019003	1	R1 (NE) Maroantsetra	NE.01	101	1010019	16.4	male	2	10 Nov 2013 - 31 Dec 2013	2013-11-29	0
1010020001	1	R1 (NE) Maroantsetra	NE.01	101	1010020	45.4	male	2	10 Nov 2013 - 31 Dec 2013	2013-12-01	0
1010020002	1	R1 (NE) Maroantsetra	NE.01	101	1010020	42.4	female	2	10 Nov 2013 - 31 Dec 2013	2013-11-28	1
1010020003	1	R1 (NE) Maroantsetra	NE.01	101	1010020	23.4	male	2	10 Nov 2013 - 31 Dec 2013	2013-11-28	0
1010020005	1	R1 (NE) Maroantsetra	NE.01	101	1010020	9.4	male	2	10 Nov 2013 - 31 Dec 2013	2013-11-28	0
1010022001	1	R1 (NE) Maroantsetra	NE.01	101	1010022	27.4	male	2	10 Nov 2013 - 31 Dec 2013	2013-11-28	0
1010022002	1	R1 (NE) Maroantsetra	NE.01	101	1010022	28.4	female	2	10 Nov 2013 - 31 Dec 2013	2013-11-28	0
1010022003	1	R1 (NE) Maroantsetra	NE.01	101	1010022	5.4	male	2	10 Nov 2013 - 31 Dec 2013	2013-11-28	0
1010022004	1	R1 (NE) Maroantsetra	NE.01	101	1010022	1.6	female	2	10 Nov 2013 - 31 Dec 2013	2013-11-28	0
1010023001	1	R1 (NE) Maroantsetra	NE.01	101	1010023	40.4	female	2	10 Nov 2013 - 31 Dec 2013	2013-11-30	0
1010023005	1	R1 (NE) Maroantsetra	NE.01	101	1010023	5.3	male	2	10 Nov 2013 - 31 Dec 2013	2013-11-30	0
1010023008	1	R1 (NE) Maroantsetra	NE.01	101	1010023	9.6	female	2	10 Nov 2013 - 31 Dec 2013	2013-11-30	1
1010024001	1	R1 (NE) Maroantsetra	NE.01	101	1010024	42.4	male	2	10 Nov 2013 - 31 Dec 2013	2013-12-01	0
1010024002	1	R1 (NE) Maroantsetra	NE.01	101	1010024	34.4	female	2	10 Nov 2013 - 31 Dec 2013	2013-12-02	1
1010024004	1	R1 (NE) Maroantsetra	NE.01	101	1010024	22	male	2	10 Nov 2013 - 31 Dec 2013	2013-12-02	0
1010024005	1	R1 (NE) Maroantsetra	NE.01	101	1010024	10.7	male	2	10 Nov 2013 - 31 Dec 2013	2013-12-02	1
1010025001	1	R1 (NE) Maroantsetra	NE.01	101	1010025	23.4	male	2	10 Nov 2013 - 31 Dec 2013	2013-11-25	0
1010025002	1	R1 (NE) Maroantsetra	NE.01	101	1010025	22.4	female	2	10 Nov 2013 - 31 Dec 2013	2013-11-25	0
1010026001	1	R1 (NE) Maroantsetra	NE.01	101	1010026	42.4	male	2	10 Nov 2013 - 31 Dec 2013	2013-12-03	0
1010026002	1	R1 (NE) Maroantsetra	NE.01	101	1010026	20.4	female	2	10 Nov 2013 - 31 Dec 2013	2013-12-03	0
1010026004	1	R1 (NE) Maroantsetra	NE.01	101	1010026	0.9	female	2	10 Nov 2013 - 31 Dec 2013	2013-12-03	0
1010027001	1	R1 (NE) Maroantsetra	NE.01	101	1010027	22.4	male	2	10 Nov 2013 - 31 Dec 2013	2013-11-23	0
1010027002	1	R1 (NE) Maroantsetra	NE.01	101	1010027	25.4	female	2	10 Nov 2013 - 31 Dec 2013	2013-11-23	0
1010028002	1	R1 (NE) Maroantsetra	NE.01	101	1010028	20.4	female	2	10 Nov 2013 - 31 Dec 2013	2013-11-24	0
1010029001	1	R1 (NE) Maroantsetra	NE.01	101	1010029	50.4	male	2	10 Nov 2013 - 31 Dec 2013	2013-11-24	1
1010029002	1	R1 (NE) Maroantsetra	NE.01	101	1010029	48.4	female	2	10 Nov 2013 - 31 Dec 2013	2013-11-24	0
1010029003	1	R1 (NE) Maroantsetra	NE.01	101	1010029	20.3	female	2	10 Nov 2013 - 31 Dec 2013	2013-11-15	0
1010030001	1	R1 (NE) Maroantsetra	NE.01	101	1010030	56.3	male	2	10 Nov 2013 - 31 Dec 2013	2013-12-02	0
1010030002	1	R1 (NE) Maroantsetra	NE.01	101	1010030	51.1	male	2	10 Nov 2013 - 31 Dec 2013	2013-11-15	0
1010030003	1	R1 (NE) Maroantsetra	NE.01	101	1010030	33.4	female	2	10 Nov 2013 - 31 Dec 2013	2013-11-25	0
1010030005	1	R1 (NE) Maroantsetra	NE.01	101	1010030	9.9	male	2	10 Nov 2013 - 31 Dec 2013	2013-12-02	0
1010030006	1	R1 (NE) Maroantsetra	NE.01	101	1010030	6.8	female	2	10 Nov 2013 - 31 Dec 2013	2013-12-02	0
1010031001	1	R1 (NE) Maroantsetra	NE.01	101	1010031	52.4	male	2	10 Nov 2013 - 31 Dec 2013	2013-11-26	0
1010031002	1	R1 (NE) Maroantsetra	NE.01	101	1010031	50.4	female	2	10 Nov 2013 - 31 Dec 2013	2013-11-26	1
1010031004	1	R1 (NE) Maroantsetra	NE.01	101	1010031	19.4	male	2	10 Nov 2013 - 31 Dec 2013	2013-11-26	0
1010032001	1	R1 (NE) Maroantsetra	NE.01	101	1010032	50.4	male	2	10 Nov 2013 - 31 Dec 2013	2013-11-29	0
1010032002	1	R1 (NE) Maroantsetra	NE.01	101	1010032	43.4	female	2	10 Nov 2013 - 31 Dec 2013	2013-11-29	0
1010032005	1	R1 (NE) Maroantsetra	NE.01	101	1010032	12.4	male	2	10 Nov 2013 - 31 Dec 2013	2013-11-29	1
1010032006	1	R1 (NE) Maroantsetra	NE.01	101	1010032	10.4	female	2	10 Nov 2013 - 31 Dec 2013	2013-11-29	0
1010032007	1	R1 (NE) Maroantsetra	NE.01	101	1010032	10.6	female	2	10 Nov 2013 - 31 Dec 2013	2013-11-29	0
1010032008	1	R1 (NE) Maroantsetra	NE.01	101	1010032	8.4	male	2	10 Nov 2013 - 31 Dec 2013	2013-11-29	1
1010034001	1	R1 (NE) Maroantsetra	NE.01	101	1010034	32.4	male	2	10 Nov 2013 - 31 Dec 2013	2013-12-01	0
1010034002	1	R1 (NE) Maroantsetra	NE.01	101	1010034	30.4	female	2	10 Nov 2013 - 31 Dec 2013	2013-11-15	0
1010034004	1	R1 (NE) Maroantsetra	NE.01	101	1010034	11.4	female	2	10 Nov 2013 - 31 Dec 2013	2013-12-01	0
1010034005	1	R1 (NE) Maroantsetra	NE.01	101	1010034	9.1	male	2	10 Nov 2013 - 31 Dec 2013	2013-12-01	0
1010035001	1	R1 (NE) Maroantsetra	NE.01	101	1010035	33.4	male	2	10 Nov 2013 - 31 Dec 2013	2013-11-27	0
1010035003	1	R1 (NE) Maroantsetra	NE.01	101	1010035	2.9	male	2	10 Nov 2013 - 31 Dec 2013	2013-11-27	0
1010036001	1	R1 (NE) Maroantsetra	NE.01	101	1010036	48.4	male	2	10 Nov 2013 - 31 Dec 2013	2013-11-25	0
1010036002	1	R1 (NE) Maroantsetra	NE.01	101	1010036	43.4	female	2	10 Nov 2013 - 31 Dec 2013	2013-11-25	0
1010036003	1	R1 (NE) Maroantsetra	NE.01	101	1010036	21.4	male	2	10 Nov 2013 - 31 Dec 2013	2013-11-25	1
1010036004	1	R1 (NE) Maroantsetra	NE.01	101	1010036	19.4	male	2	10 Nov 2013 - 31 Dec 2013	2013-11-25	0
1010036005	1	R1 (NE) Maroantsetra	NE.01	101	1010036	13.4	male	2	10 Nov 2013 - 31 Dec 2013	2013-11-25	0
1010036006	1	R1 (NE) Maroantsetra	NE.01	101	1010036	10.4	male	2	10 Nov 2013 - 31 Dec 2013	2013-11-25	1
1010036007	1	R1 (NE) Maroantsetra	NE.01	101	1010036	2.1	male	2	10 Nov 2013 - 31 Dec 2013	2013-11-25	1
1010037001	1	R1 (NE) Maroantsetra	NE.01	101	1010037	38.4	male	2	10 Nov 2013 - 31 Dec 2013	2013-11-26	0
1010037002	1	R1 (NE) Maroantsetra	NE.01	101	1010037	40.4	female	2	10 Nov 2013 - 31 Dec 2013	2013-11-26	0
1010038001	1	R1 (NE) Maroantsetra	NE.01	101	1010038	23.4	male	2	10 Nov 2013 - 31 Dec 2013	2013-11-29	0
1010038002	1	R1 (NE) Maroantsetra	NE.01	101	1010038	19.4	female	2	10 Nov 2013 - 31 Dec 2013	2013-11-29	0
1010038003	1	R1 (NE) Maroantsetra	NE.01	101	1010038	2.5	male	2	10 Nov 2013 - 31 Dec 2013	2013-11-29	0
1010039001	1	R1 (NE) Maroantsetra	NE.01	101	1010039	52.4	male	2	10 Nov 2013 - 31 Dec 2013	2013-11-25	0
1010039002	1	R1 (NE) Maroantsetra	NE.01	101	1010039	50.4	female	2	10 Nov 2013 - 31 Dec 2013	2013-11-25	1
1010039006	1	R1 (NE) Maroantsetra	NE.01	101	1010039	11.1	male	2	10 Nov 2013 - 31 Dec 2013	2013-11-25	0
1010040002	1	R1 (NE) Maroantsetra	NE.01	101	1010040	38.4	female	2	10 Nov 2013 - 31 Dec 2013	2013-11-27	0
1010040003	1	R1 (NE) Maroantsetra	NE.01	101	1010040	29.4	male	2	10 Nov 2013 - 31 Dec 2013	2013-11-27	0
1010040006	1	R1 (NE) Maroantsetra	NE.01	101	1010040	7.8	female	2	10 Nov 2013 - 31 Dec 2013	2013-11-27	0
1010041001	1	R1 (NE) Maroantsetra	NE.01	101	1010041	26.4	male	2	10 Nov 2013 - 31 Dec 2013	2013-11-27	0
1010041002	1	R1 (NE) Maroantsetra	NE.01	101	1010041	19.4	female	2	10 Nov 2013 - 31 Dec 2013	2013-11-14	0
1010041003	1	R1 (NE) Maroantsetra	NE.01	101	1010041	1.2	female	2	10 Nov 2013 - 31 Dec 2013	2013-11-14	0
1010042001	1	R1 (NE) Maroantsetra	NE.01	101	1010042	43.4	male	2	10 Nov 2013 - 31 Dec 2013	2013-11-24	0
1010042002	1	R1 (NE) Maroantsetra	NE.01	101	1010042	44.4	female	2	10 Nov 2013 - 31 Dec 2013	2013-12-01	1
1010042003	1	R1 (NE) Maroantsetra	NE.01	101	1010042	25.4	female	2	10 Nov 2013 - 31 Dec 2013	2013-11-24	0
1010042004	1	R1 (NE) Maroantsetra	NE.01	101	1010042	9.7	female	2	10 Nov 2013 - 31 Dec 2013	2013-11-24	0
1010044001	1	R1 (NE) Maroantsetra	NE.01	101	1010044	35.4	male	2	10 Nov 2013 - 31 Dec 2013	2013-12-01	1
1010044002	1	R1 (NE) Maroantsetra	NE.01	101	1010044	31.4	female	2	10 Nov 2013 - 31 Dec 2013	2013-12-01	0
1010044004	1	R1 (NE) Maroantsetra	NE.01	101	1010044	8.9	male	2	10 Nov 2013 - 31 Dec 2013	2013-12-01	0
1010045001	1	R1 (NE) Maroantsetra	NE.01	101	1010045	33.4	male	2	10 Nov 2013 - 31 Dec 2013	2013-12-10	0
1010045002	1	R1 (NE) Maroantsetra	NE.01	101	1010045	29.4	female	2	10 Nov 2013 - 31 Dec 2013	2013-12-10	0
1010046001	1	R1 (NE) Maroantsetra	NE.01	101	1010046	36.5	male	2	10 Nov 2013 - 31 Dec 2013	2013-12-27	0
1010046002	1	R1 (NE) Maroantsetra	NE.01	101	1010046	33.4	female	2	10 Nov 2013 - 31 Dec 2013	2013-12-27	0
1010047001	1	R1 (NE) Maroantsetra	NE.01	101	1010047	39.4	male	2	10 Nov 2013 - 31 Dec 2013	2013-11-27	1
1010047002	1	R1 (NE) Maroantsetra	NE.01	101	1010047	33.4	female	2	10 Nov 2013 - 31 Dec 2013	2013-11-27	0
1010047004	1	R1 (NE) Maroantsetra	NE.01	101	1010047	11.2	female	2	10 Nov 2013 - 31 Dec 2013	2013-11-27	0
1010047005	1	R1 (NE) Maroantsetra	NE.01	101	1010047	8.6	female	2	10 Nov 2013 - 31 Dec 2013	2013-11-27	0
1010047007	1	R1 (NE) Maroantsetra	NE.01	101	1010047	3.4	female	2	10 Nov 2013 - 31 Dec 2013	2013-11-27	0
1010048001	1	R1 (NE) Maroantsetra	NE.01	101	1010048	35.4	female	2	10 Nov 2013 - 31 Dec 2013	2013-12-02	0
1010049001	1	R1 (NE) Maroantsetra	NE.01	101	1010049	35.4	male	2	10 Nov 2013 - 31 Dec 2013	2013-12-02	0
1010049002	1	R1 (NE) Maroantsetra	NE.01	101	1010049	30.4	female	2	10 Nov 2013 - 31 Dec 2013	2013-12-02	0
1010049005	1	R1 (NE) Maroantsetra	NE.01	101	1010049	10.5	female	2	10 Nov 2013 - 31 Dec 2013	2013-12-02	0
1010049006	1	R1 (NE) Maroantsetra	NE.01	101	1010049	7.3	female	2	10 Nov 2013 - 31 Dec 2013	2013-12-02	0
1010050001	1	R1 (NE) Maroantsetra	NE.01	101	1010050	33.2	male	2	10 Nov 2013 - 31 Dec 2013	2013-12-03	0
1010050002	1	R1 (NE) Maroantsetra	NE.01	101	1010050	25.2	female	2	10 Nov 2013 - 31 Dec 2013	2013-12-02	0
1010050004	1	R1 (NE) Maroantsetra	NE.01	101	1010050	11.5	male	2	10 Nov 2013 - 31 Dec 2013	2013-12-03	0
1010050005	1	R1 (NE) Maroantsetra	NE.01	101	1010050	7	female	2	10 Nov 2013 - 31 Dec 2013	2013-12-02	0
1010050006	1	R1 (NE) Maroantsetra	NE.01	101	1010050	5	female	2	10 Nov 2013 - 31 Dec 2013	2013-12-02	0
1010051001	1	R1 (NE) Maroantsetra	NE.01	101	1010051	35.4	male	2	10 Nov 2013 - 31 Dec 2013	2013-12-02	0
1010051002	1	R1 (NE) Maroantsetra	NE.01	101	1010051	34.4	female	2	10 Nov 2013 - 31 Dec 2013	2013-12-02	0
1010051004	1	R1 (NE) Maroantsetra	NE.01	101	1010051	12.4	male	2	10 Nov 2013 - 31 Dec 2013	2013-12-02	0
1010051005	1	R1 (NE) Maroantsetra	NE.01	101	1010051	11.4	female	2	10 Nov 2013 - 31 Dec 2013	2013-12-02	1
1010052001	1	R1 (NE) Maroantsetra	NE.01	101	1010052	25.4	male	2	10 Nov 2013 - 31 Dec 2013	2013-11-27	0
1010052002	1	R1 (NE) Maroantsetra	NE.01	101	1010052	24.4	female	2	10 Nov 2013 - 31 Dec 2013	2013-11-27	1
1010052003	1	R1 (NE) Maroantsetra	NE.01	101	1010052	1.6	male	2	10 Nov 2013 - 31 Dec 2013	2013-11-27	0
1010053002	1	R1 (NE) Maroantsetra	NE.01	101	1010053	36.4	female	2	10 Nov 2013 - 31 Dec 2013	2013-11-28	0
1010053004	1	R1 (NE) Maroantsetra	NE.01	101	1010053	9.6	female	2	10 Nov 2013 - 31 Dec 2013	2013-11-28	0
1010053005	1	R1 (NE) Maroantsetra	NE.01	101	1010053	1	male	2	10 Nov 2013 - 31 Dec 2013	2013-11-28	0
1010054001	1	R1 (NE) Maroantsetra	NE.01	101	1010054	24.1	male	2	10 Nov 2013 - 31 Dec 2013	2013-12-04	0
1010054002	1	R1 (NE) Maroantsetra	NE.01	101	1010054	25.9	female	2	10 Nov 2013 - 31 Dec 2013	2013-12-04	1
1010054003	1	R1 (NE) Maroantsetra	NE.01	101	1010054	10.5	female	2	10 Nov 2013 - 31 Dec 2013	2013-12-04	0
1010054004	1	R1 (NE) Maroantsetra	NE.01	101	1010054	8.1	male	2	10 Nov 2013 - 31 Dec 2013	2013-12-04	0
1010054005	1	R1 (NE) Maroantsetra	NE.01	101	1010054	3	male	2	10 Nov 2013 - 31 Dec 2013	2013-12-04	1
1010055001	1	R1 (NE) Maroantsetra	NE.01	101	1010055	33.4	female	2	10 Nov 2013 - 31 Dec 2013	2013-11-26	0
1010056001	1	R1 (NE) Maroantsetra	NE.01	101	1010056	44.4	male	2	10 Nov 2013 - 31 Dec 2013	2013-11-26	0
1010056005	1	R1 (NE) Maroantsetra	NE.01	101	1010056	9.7	male	2	10 Nov 2013 - 31 Dec 2013	2013-11-26	0
1010057002	1	R1 (NE) Maroantsetra	NE.01	101	1010057	33.4	female	2	10 Nov 2013 - 31 Dec 2013	2013-11-15	0
1010057005	1	R1 (NE) Maroantsetra	NE.01	101	1010057	12.2	female	2	10 Nov 2013 - 31 Dec 2013	2013-12-01	0
1010058002	1	R1 (NE) Maroantsetra	NE.01	101	1010058	15.4	female	2	10 Nov 2013 - 31 Dec 2013	2013-11-30	0
1010059001	1	R1 (NE) Maroantsetra	NE.01	101	1010059	25.4	female	2	10 Nov 2013 - 31 Dec 2013	2013-11-27	0
1010061001	1	R1 (NE) Maroantsetra	NE.01	101	1010061	53.4	female	2	10 Nov 2013 - 31 Dec 2013	2013-11-30	0
1010061002	1	R1 (NE) Maroantsetra	NE.01	101	1010061	8.2	female	2	10 Nov 2013 - 31 Dec 2013	2013-11-30	0
1010061003	1	R1 (NE) Maroantsetra	NE.01	101	1010061	13.4	male	2	10 Nov 2013 - 31 Dec 2013	2013-11-30	1
1010062001	1	R1 (NE) Maroantsetra	NE.01	101	1010062	58.4	female	2	10 Nov 2013 - 31 Dec 2013	2013-11-30	0
1010062002	1	R1 (NE) Maroantsetra	NE.01	101	1010062	54.4	female	2	10 Nov 2013 - 31 Dec 2013	2013-11-30	0
1010062003	1	R1 (NE) Maroantsetra	NE.01	101	1010062	31.4	male	2	10 Nov 2013 - 31 Dec 2013	2013-11-30	0
1010062004	1	R1 (NE) Maroantsetra	NE.01	101	1010062	7.4	female	2	10 Nov 2013 - 31 Dec 2013	2013-11-30	0
1010062005	1	R1 (NE) Maroantsetra	NE.01	101	1010062	5.4	male	2	10 Nov 2013 - 31 Dec 2013	2013-11-30	0
1010064001	1	R1 (NE) Maroantsetra	NE.01	101	1010064	36.9	male	2	10 Nov 2013 - 31 Dec 2013	2013-11-24	1
1010064002	1	R1 (NE) Maroantsetra	NE.01	101	1010064	31.4	female	2	10 Nov 2013 - 31 Dec 2013	2013-11-24	1
1010064005	1	R1 (NE) Maroantsetra	NE.01	101	1010064	7.8	female	2	10 Nov 2013 - 31 Dec 2013	2013-11-24	1
1010065001	1	R1 (NE) Maroantsetra	NE.01	101	1010065	55.4	male	2	10 Nov 2013 - 31 Dec 2013	2013-11-28	0
1010065002	1	R1 (NE) Maroantsetra	NE.01	101	1010065	38.4	female	2	10 Nov 2013 - 31 Dec 2013	2013-11-28	0
1010065003	1	R1 (NE) Maroantsetra	NE.01	101	1010065	14.4	female	2	10 Nov 2013 - 31 Dec 2013	2013-11-28	0
1010065005	1	R1 (NE) Maroantsetra	NE.01	101	1010065	9.6	male	2	10 Nov 2013 - 31 Dec 2013	2013-11-28	0
1010065006	1	R1 (NE) Maroantsetra	NE.01	101	1010065	7	female	2	10 Nov 2013 - 31 Dec 2013	2013-11-28	0
1010066001	1	R1 (NE) Maroantsetra	NE.01	101	1010066	23.4	male	2	10 Nov 2013 - 31 Dec 2013	2013-11-24	0
1010066002	1	R1 (NE) Maroantsetra	NE.01	101	1010066	22.4	female	2	10 Nov 2013 - 31 Dec 2013	2013-11-24	1
1010067001	1	R1 (NE) Maroantsetra	NE.01	101	1010067	46.4	female	2	10 Nov 2013 - 31 Dec 2013	2013-11-25	1
1010068001	1	R1 (NE) Maroantsetra	NE.01	101	1010068	46.4	female	2	10 Nov 2013 - 31 Dec 2013	2013-11-26	0
1010068002	1	R1 (NE) Maroantsetra	NE.01	101	1010068	10.5	male	2	10 Nov 2013 - 31 Dec 2013	2013-11-26	1
1010068003	1	R1 (NE) Maroantsetra	NE.01	101	1010068	10.5	female	2	10 Nov 2013 - 31 Dec 2013	2013-11-26	0
1010068004	1	R1 (NE) Maroantsetra	NE.01	101	1010068	5.6	female	2	10 Nov 2013 - 31 Dec 2013	2013-11-26	0
1010069001	1	R1 (NE) Maroantsetra	NE.01	101	1010069	35.4	male	2	10 Nov 2013 - 31 Dec 2013	2013-11-30	0
1010069002	1	R1 (NE) Maroantsetra	NE.01	101	1010069	25.4	female	2	10 Nov 2013 - 31 Dec 2013	2013-11-30	1
1010069003	1	R1 (NE) Maroantsetra	NE.01	101	1010069	10.9	male	2	10 Nov 2013 - 31 Dec 2013	2013-11-30	0
1010069004	1	R1 (NE) Maroantsetra	NE.01	101	1010069	9.6	female	2	10 Nov 2013 - 31 Dec 2013	2013-11-30	0
1010069005	1	R1 (NE) Maroantsetra	NE.01	101	1010069	7	male	2	10 Nov 2013 - 31 Dec 2013	2013-11-30	0
1010070001	1	R1 (NE) Maroantsetra	NE.01	101	1010070	55.4	male	2	10 Nov 2013 - 31 Dec 2013	2013-11-26	0
1010070002	1	R1 (NE) Maroantsetra	NE.01	101	1010070	52.4	female	2	10 Nov 2013 - 31 Dec 2013	2013-11-26	0
1010070005	1	R1 (NE) Maroantsetra	NE.01	101	1010070	15.4	female	2	10 Nov 2013 - 31 Dec 2013	2013-11-26	1
1010070006	1	R1 (NE) Maroantsetra	NE.01	101	1010070	5.4	male	2	10 Nov 2013 - 31 Dec 2013	2013-11-26	0
1010071001	1	R1 (NE) Maroantsetra	NE.01	101	1010071	54.4	male	2	10 Nov 2013 - 31 Dec 2013	2013-11-30	0
1010071002	1	R1 (NE) Maroantsetra	NE.01	101	1010071	49.4	female	2	10 Nov 2013 - 31 Dec 2013	2013-11-30	0
1010071003	1	R1 (NE) Maroantsetra	NE.01	101	1010071	3.1	male	2	10 Nov 2013 - 31 Dec 2013	2013-11-30	0
1010072001	1	R1 (NE) Maroantsetra	NE.01	101	1010072	23.4	male	2	10 Nov 2013 - 31 Dec 2013	2013-11-29	0
1010072002	1	R1 (NE) Maroantsetra	NE.01	101	1010072	22.4	female	2	10 Nov 2013 - 31 Dec 2013	2013-11-29	0
1010072004	1	R1 (NE) Maroantsetra	NE.01	101	1010072	3.9	female	2	10 Nov 2013 - 31 Dec 2013	2013-11-29	0
1010073002	1	R1 (NE) Maroantsetra	NE.01	101	1010073	25.4	female	2	10 Nov 2013 - 31 Dec 2013	2013-12-03	0
1010073004	1	R1 (NE) Maroantsetra	NE.01	101	1010073	9.7	female	2	10 Nov 2013 - 31 Dec 2013	2013-12-03	0
1010074001	1	R1 (NE) Maroantsetra	NE.01	101	1010074	31.4	male	2	10 Nov 2013 - 31 Dec 2013	2013-12-03	1
1010074004	1	R1 (NE) Maroantsetra	NE.01	101	1010074	8.1	male	2	10 Nov 2013 - 31 Dec 2013	2013-12-03	1
1010074006	1	R1 (NE) Maroantsetra	NE.01	101	1010074	9.9	female	2	10 Nov 2013 - 31 Dec 2013	2013-12-03	0
1010075001	1	R1 (NE) Maroantsetra	NE.01	101	1010075	28.4	male	2	10 Nov 2013 - 31 Dec 2013	2013-12-03	0
1010075002	1	R1 (NE) Maroantsetra	NE.01	101	1010075	23.4	female	2	10 Nov 2013 - 31 Dec 2013	2013-12-03	0
1010076001	1	R1 (NE) Maroantsetra	NE.01	101	1010076	54.5	male	2	10 Nov 2013 - 31 Dec 2013	2013-12-02	0
1010076002	1	R1 (NE) Maroantsetra	NE.01	101	1010076	52.4	female	2	10 Nov 2013 - 31 Dec 2013	2013-11-25	0
1010076003	1	R1 (NE) Maroantsetra	NE.01	101	1010076	18.4	female	2	10 Nov 2013 - 31 Dec 2013	2013-11-15	0
1010076004	1	R1 (NE) Maroantsetra	NE.01	101	1010076	5.5	male	2	10 Nov 2013 - 31 Dec 2013	2013-12-02	0
1010076006	1	R1 (NE) Maroantsetra	NE.01	101	1010076	19.4	male	2	10 Nov 2013 - 31 Dec 2013	2013-11-26	0
1010077001	1	R1 (NE) Maroantsetra	NE.01	101	1010077	18.4	male	2	10 Nov 2013 - 31 Dec 2013	2013-11-29	0
1010077002	1	R1 (NE) Maroantsetra	NE.01	101	1010077	15.4	female	2	10 Nov 2013 - 31 Dec 2013	2013-11-29	0
1010077003	1	R1 (NE) Maroantsetra	NE.01	101	1010077	1.6	female	2	10 Nov 2013 - 31 Dec 2013	2013-11-29	0
1010078002	1	R1 (NE) Maroantsetra	NE.01	101	1010078	54.4	female	2	10 Nov 2013 - 31 Dec 2013	2013-11-28	0
1010078005	1	R1 (NE) Maroantsetra	NE.01	101	1010078	5.4	female	2	10 Nov 2013 - 31 Dec 2013	2013-11-28	0
1010079001	1	R1 (NE) Maroantsetra	NE.01	101	1010079	50.4	male	2	10 Nov 2013 - 31 Dec 2013	2013-12-01	1
1010079002	1	R1 (NE) Maroantsetra	NE.01	101	1010079	47.4	female	2	10 Nov 2013 - 31 Dec 2013	2013-12-01	1
1010079006	1	R1 (NE) Maroantsetra	NE.01	101	1010079	12.2	female	2	10 Nov 2013 - 31 Dec 2013	2013-12-01	1
1010079007	1	R1 (NE) Maroantsetra	NE.01	101	1010079	9.3	female	2	10 Nov 2013 - 31 Dec 2013	2013-12-01	1
1010079008	1	R1 (NE) Maroantsetra	NE.01	101	1010079	5	male	2	10 Nov 2013 - 31 Dec 2013	2013-12-01	1
1010079009	1	R1 (NE) Maroantsetra	NE.01	101	1010079	2	female	2	10 Nov 2013 - 31 Dec 2013	2013-12-03	0
1010080001	1	R1 (NE) Maroantsetra	NE.01	101	1010080	53.4	male	2	10 Nov 2013 - 31 Dec 2013	2013-12-01	0
1010080002	1	R1 (NE) Maroantsetra	NE.01	101	1010080	49.4	female	2	10 Nov 2013 - 31 Dec 2013	2013-12-01	0
1010080006	1	R1 (NE) Maroantsetra	NE.01	101	1010080	11.4	female	2	10 Nov 2013 - 31 Dec 2013	2013-12-01	1
1010080007	1	R1 (NE) Maroantsetra	NE.01	101	1010080	6.6	male	2	10 Nov 2013 - 31 Dec 2013	2013-12-01	0
1010081001	1	R1 (NE) Maroantsetra	NE.01	101	1010081	58.5	male	2	10 Nov 2013 - 31 Dec 2013	2013-12-01	1
1010081002	1	R1 (NE) Maroantsetra	NE.01	101	1010081	5.4	female	2	10 Nov 2013 - 31 Dec 2013	2013-12-01	0
1010081003	1	R1 (NE) Maroantsetra	NE.01	101	1010081	26.7	female	2	10 Nov 2013 - 31 Dec 2013	2013-12-01	0
1010082002	1	R1 (NE) Maroantsetra	NE.01	101	1010082	51.4	female	2	10 Nov 2013 - 31 Dec 2013	2013-11-29	0
1010082006	1	R1 (NE) Maroantsetra	NE.01	101	1010082	9.1	male	2	10 Nov 2013 - 31 Dec 2013	2013-11-29	0
1010082007	1	R1 (NE) Maroantsetra	NE.01	101	1010082	9	male	2	10 Nov 2013 - 31 Dec 2013	2013-11-29	0
1010083001	1	R1 (NE) Maroantsetra	NE.01	101	1010083	47.4	male	2	10 Nov 2013 - 31 Dec 2013	2013-11-26	0
1010083002	1	R1 (NE) Maroantsetra	NE.01	101	1010083	38.4	female	2	10 Nov 2013 - 31 Dec 2013	2013-11-26	1
1010083005	1	R1 (NE) Maroantsetra	NE.01	101	1010083	15.4	female	2	10 Nov 2013 - 31 Dec 2013	2013-11-26	1
1010083006	1	R1 (NE) Maroantsetra	NE.01	101	1010083	12	male	2	10 Nov 2013 - 31 Dec 2013	2013-11-26	0
1010083007	1	R1 (NE) Maroantsetra	NE.01	101	1010083	10.5	female	2	10 Nov 2013 - 31 Dec 2013	2013-11-26	0
1010085001	1	R1 (NE) Maroantsetra	NE.01	101	1010085	36.4	male	2	10 Nov 2013 - 31 Dec 2013	2013-11-29	0
1010085002	1	R1 (NE) Maroantsetra	NE.01	101	1010085	26.4	female	2	10 Nov 2013 - 31 Dec 2013	2013-11-29	0
1010085003	1	R1 (NE) Maroantsetra	NE.01	101	1010085	18.4	male	2	10 Nov 2013 - 31 Dec 2013	2013-11-29	0
1010085004	1	R1 (NE) Maroantsetra	NE.01	101	1010085	12.4	male	2	10 Nov 2013 - 31 Dec 2013	2013-11-29	0
1010085006	1	R1 (NE) Maroantsetra	NE.01	101	1010085	8.4	male	2	10 Nov 2013 - 31 Dec 2013	2013-11-29	1
1010085007	1	R1 (NE) Maroantsetra	NE.01	101	1010085	7.4	female	2	10 Nov 2013 - 31 Dec 2013	2013-11-29	1
1010085008	1	R1 (NE) Maroantsetra	NE.01	101	1010085	5.1	male	2	10 Nov 2013 - 31 Dec 2013	2013-11-29	0
1010086001	1	R1 (NE) Maroantsetra	NE.01	101	1010086	19.4	male	2	10 Nov 2013 - 31 Dec 2013	2013-11-29	0
1010086002	1	R1 (NE) Maroantsetra	NE.01	101	1010086	17.4	female	2	10 Nov 2013 - 31 Dec 2013	2013-11-29	0
1010088001	1	R1 (NE) Maroantsetra	NE.01	101	1010088	57.4	male	2	10 Nov 2013 - 31 Dec 2013	2013-11-24	0
1010088002	1	R1 (NE) Maroantsetra	NE.01	101	1010088	42.4	female	2	10 Nov 2013 - 31 Dec 2013	2013-11-24	0
1010088003	1	R1 (NE) Maroantsetra	NE.01	101	1010088	18.4	female	2	10 Nov 2013 - 31 Dec 2013	2013-11-24	0
1010088004	1	R1 (NE) Maroantsetra	NE.01	101	1010088	15.4	female	2	10 Nov 2013 - 31 Dec 2013	2013-12-04	1
1010088007	1	R1 (NE) Maroantsetra	NE.01	101	1010088	4.8	male	2	10 Nov 2013 - 31 Dec 2013	2013-11-24	0
1010089001	1	R1 (NE) Maroantsetra	NE.01	101	1010089	25.4	male	2	10 Nov 2013 - 31 Dec 2013	2013-11-26	0
1010089002	1	R1 (NE) Maroantsetra	NE.01	101	1010089	27.4	female	2	10 Nov 2013 - 31 Dec 2013	2013-11-26	1
1010089003	1	R1 (NE) Maroantsetra	NE.01	101	1010089	11.4	male	2	10 Nov 2013 - 31 Dec 2013	2013-11-26	0
1010089004	1	R1 (NE) Maroantsetra	NE.01	101	1010089	9.4	male	2	10 Nov 2013 - 31 Dec 2013	2013-11-26	1
1010090003	1	R1 (NE) Maroantsetra	NE.01	101	1010090	25.4	male	2	10 Nov 2013 - 31 Dec 2013	2013-11-26	1
1010090004	1	R1 (NE) Maroantsetra	NE.01	101	1010090	28.4	female	2	10 Nov 2013 - 31 Dec 2013	2013-11-15	1
1010090006	1	R1 (NE) Maroantsetra	NE.01	101	1010090	4	female	2	10 Nov 2013 - 31 Dec 2013	2013-12-04	0
1010090007	1	R1 (NE) Maroantsetra	NE.01	101	1010090	2	male	2	10 Nov 2013 - 31 Dec 2013	2013-12-04	0
1010091001	1	R1 (NE) Maroantsetra	NE.01	101	1010091	43.4	male	2	10 Nov 2013 - 31 Dec 2013	2013-11-29	0
1010091002	1	R1 (NE) Maroantsetra	NE.01	101	1010091	50.4	female	2	10 Nov 2013 - 31 Dec 2013	2013-11-29	1
1010091005	1	R1 (NE) Maroantsetra	NE.01	101	1010091	8.9	male	2	10 Nov 2013 - 31 Dec 2013	2013-11-29	1
1010092001	1	R1 (NE) Maroantsetra	NE.01	101	1010092	22.4	female	2	10 Nov 2013 - 31 Dec 2013	2013-11-27	1
1010092002	1	R1 (NE) Maroantsetra	NE.01	101	1010092	8.4	male	2	10 Nov 2013 - 31 Dec 2013	2013-11-27	0
1010093001	1	R1 (NE) Maroantsetra	NE.01	101	1010093	30.4	male	2	10 Nov 2013 - 31 Dec 2013	2013-11-28	0
1010093002	1	R1 (NE) Maroantsetra	NE.01	101	1010093	33.4	female	2	10 Nov 2013 - 31 Dec 2013	2013-11-28	1
1010093004	1	R1 (NE) Maroantsetra	NE.01	101	1010093	11.1	male	2	10 Nov 2013 - 31 Dec 2013	2013-11-28	0
1010093005	1	R1 (NE) Maroantsetra	NE.01	101	1010093	9.9	male	2	10 Nov 2013 - 31 Dec 2013	2013-11-28	0
1010094001	1	R1 (NE) Maroantsetra	NE.01	101	1010094	32.4	male	2	10 Nov 2013 - 31 Dec 2013	2013-12-03	0
1010094003	1	R1 (NE) Maroantsetra	NE.01	101	1010094	44.4	female	2	10 Nov 2013 - 31 Dec 2013	2013-12-02	1
1010094004	1	R1 (NE) Maroantsetra	NE.01	101	1010094	9.2	male	2	10 Nov 2013 - 31 Dec 2013	2013-12-03	0
1010095001	1	R1 (NE) Maroantsetra	NE.01	101	1010095	34.4	male	2	10 Nov 2013 - 31 Dec 2013	2013-12-01	0
1010095002	1	R1 (NE) Maroantsetra	NE.01	101	1010095	38.4	female	2	10 Nov 2013 - 31 Dec 2013	2013-11-26	0
1010095003	1	R1 (NE) Maroantsetra	NE.01	101	1010095	8.7	female	2	10 Nov 2013 - 31 Dec 2013	2013-11-26	0
1020001002	1	R1 (NE) Maroantsetra	NE.02	102	1020001	48.4	female	2	10 Nov 2013 - 31 Dec 2013	2013-11-11	0
1020001004	1	R1 (NE) Maroantsetra	NE.02	102	1020001	11.1	male	2	10 Nov 2013 - 31 Dec 2013	2013-11-11	0
1020002001	1	R1 (NE) Maroantsetra	NE.02	102	1020002	33.4	male	2	10 Nov 2013 - 31 Dec 2013	2013-11-11	0
1020002002	1	R1 (NE) Maroantsetra	NE.02	102	1020002	28.4	female	2	10 Nov 2013 - 31 Dec 2013	2013-11-11	0
1020002004	1	R1 (NE) Maroantsetra	NE.02	102	1020002	6.3	female	2	10 Nov 2013 - 31 Dec 2013	2013-11-11	1
1020002005	1	R1 (NE) Maroantsetra	NE.02	102	1020002	4.1	female	2	10 Nov 2013 - 31 Dec 2013	2013-11-11	1
1020003002	1	R1 (NE) Maroantsetra	NE.02	102	1020003	29.4	female	2	10 Nov 2013 - 31 Dec 2013	2013-11-11	0
1020003003	1	R1 (NE) Maroantsetra	NE.02	102	1020003	49.4	male	2	10 Nov 2013 - 31 Dec 2013	2013-11-11	0
1020003005	1	R1 (NE) Maroantsetra	NE.02	102	1020003	17.4	male	2	10 Nov 2013 - 31 Dec 2013	2013-11-11	0
1020003006	1	R1 (NE) Maroantsetra	NE.02	102	1020003	13.3	female	2	10 Nov 2013 - 31 Dec 2013	2013-11-11	0
1020003008	1	R1 (NE) Maroantsetra	NE.02	102	1020003	7.9	female	2	10 Nov 2013 - 31 Dec 2013	2013-11-11	0
1020003009	1	R1 (NE) Maroantsetra	NE.02	102	1020003	6.8	female	2	10 Nov 2013 - 31 Dec 2013	2013-11-11	0
1020004001	1	R1 (NE) Maroantsetra	NE.02	102	1020004	35	male	2	10 Nov 2013 - 31 Dec 2013	2013-11-04	0
1020004002	1	R1 (NE) Maroantsetra	NE.02	102	1020004	35.9	female	2	10 Nov 2013 - 31 Dec 2013	2013-11-04	0
1020004004	1	R1 (NE) Maroantsetra	NE.02	102	1020004	10.4	male	2	10 Nov 2013 - 31 Dec 2013	2013-11-04	1
1020004005	1	R1 (NE) Maroantsetra	NE.02	102	1020004	7.1	female	2	10 Nov 2013 - 31 Dec 2013	2013-11-04	0
1020004006	1	R1 (NE) Maroantsetra	NE.02	102	1020004	4.7	male	2	10 Nov 2013 - 31 Dec 2013	2013-11-04	0
1020004007	1	R1 (NE) Maroantsetra	NE.02	102	1020004	1.9	female	2	10 Nov 2013 - 31 Dec 2013	2013-11-04	0
1020005001	1	R1 (NE) Maroantsetra	NE.02	102	1020005	14.1	male	2	10 Nov 2013 - 31 Dec 2013	2013-11-05	0
1020005003	1	R1 (NE) Maroantsetra	NE.02	102	1020005	12.8	male	2	10 Nov 2013 - 31 Dec 2013	2013-11-05	1
1020006001	1	R1 (NE) Maroantsetra	NE.02	102	1020006	42.5	male	2	10 Nov 2013 - 31 Dec 2013	2013-11-09	0
1020006005	1	R1 (NE) Maroantsetra	NE.02	102	1020006	14.4	male	2	10 Nov 2013 - 31 Dec 2013	2013-11-09	0
1020006007	1	R1 (NE) Maroantsetra	NE.02	102	1020006	3.7	male	2	10 Nov 2013 - 31 Dec 2013	2013-11-09	1
1020007001	1	R1 (NE) Maroantsetra	NE.02	102	1020007	41.1	male	2	10 Nov 2013 - 31 Dec 2013	2013-11-04	0
1020007002	1	R1 (NE) Maroantsetra	NE.02	102	1020007	32.9	female	2	10 Nov 2013 - 31 Dec 2013	2013-11-04	1
1020007003	1	R1 (NE) Maroantsetra	NE.02	102	1020007	19.2	male	2	10 Nov 2013 - 31 Dec 2013	2013-11-04	1
1020007004	1	R1 (NE) Maroantsetra	NE.02	102	1020007	16.5	female	2	10 Nov 2013 - 31 Dec 2013	2013-11-04	0
1020007005	1	R1 (NE) Maroantsetra	NE.02	102	1020007	14.3	male	2	10 Nov 2013 - 31 Dec 2013	2013-11-04	0
1020007006	1	R1 (NE) Maroantsetra	NE.02	102	1020007	10.4	male	2	10 Nov 2013 - 31 Dec 2013	2013-11-04	0
1020007007	1	R1 (NE) Maroantsetra	NE.02	102	1020007	7.1	male	2	10 Nov 2013 - 31 Dec 2013	2013-11-04	0
1020007008	1	R1 (NE) Maroantsetra	NE.02	102	1020007	3.7	female	2	10 Nov 2013 - 31 Dec 2013	2013-11-04	0
1020008001	1	R1 (NE) Maroantsetra	NE.02	102	1020008	35	male	2	10 Nov 2013 - 31 Dec 2013	2013-11-08	0
1020008002	1	R1 (NE) Maroantsetra	NE.02	102	1020008	35	female	2	10 Nov 2013 - 31 Dec 2013	2013-11-08	0
1020008003	1	R1 (NE) Maroantsetra	NE.02	102	1020008	7.8	male	2	10 Nov 2013 - 31 Dec 2013	2013-11-08	0
1020009001	1	R1 (NE) Maroantsetra	NE.02	102	1020009	32.3	male	2	10 Nov 2013 - 31 Dec 2013	2013-11-08	1
1020009002	1	R1 (NE) Maroantsetra	NE.02	102	1020009	25.9	female	2	10 Nov 2013 - 31 Dec 2013	2013-11-08	0
1020009004	1	R1 (NE) Maroantsetra	NE.02	102	1020009	4.6	male	2	10 Nov 2013 - 31 Dec 2013	2013-11-08	1
1020010001	1	R1 (NE) Maroantsetra	NE.02	102	1020010	37.3	male	2	10 Nov 2013 - 31 Dec 2013	2013-11-10	1
1020010002	1	R1 (NE) Maroantsetra	NE.02	102	1020010	31.4	female	2	10 Nov 2013 - 31 Dec 2013	2013-11-10	0
1020010004	1	R1 (NE) Maroantsetra	NE.02	102	1020010	9.4	male	2	10 Nov 2013 - 31 Dec 2013	2013-11-10	1
1020010005	1	R1 (NE) Maroantsetra	NE.02	102	1020010	7	female	2	10 Nov 2013 - 31 Dec 2013	2013-11-10	0
1020010006	1	R1 (NE) Maroantsetra	NE.02	102	1020010	5.3	male	2	10 Nov 2013 - 31 Dec 2013	2013-11-10	0
1020010007	1	R1 (NE) Maroantsetra	NE.02	102	1020010	3.2	female	2	10 Nov 2013 - 31 Dec 2013	2013-11-10	1
1020010008	1	R1 (NE) Maroantsetra	NE.02	102	1020010	1.4	female	2	10 Nov 2013 - 31 Dec 2013	2013-11-10	0
1020011001	1	R1 (NE) Maroantsetra	NE.02	102	1020011	55.4	male	2	10 Nov 2013 - 31 Dec 2013	2013-11-04	1
1020011002	1	R1 (NE) Maroantsetra	NE.02	102	1020011	51.4	female	2	10 Nov 2013 - 31 Dec 2013	2013-11-04	0
1020011003	1	R1 (NE) Maroantsetra	NE.02	102	1020011	16.4	female	2	10 Nov 2013 - 31 Dec 2013	2013-11-04	0
1020011005	1	R1 (NE) Maroantsetra	NE.02	102	1020011	9.7	male	2	10 Nov 2013 - 31 Dec 2013	2013-11-04	0
1020011006	1	R1 (NE) Maroantsetra	NE.02	102	1020011	7.6	male	2	10 Nov 2013 - 31 Dec 2013	2013-11-04	1
1020011007	1	R1 (NE) Maroantsetra	NE.02	102	1020011	5.6	male	2	10 Nov 2013 - 31 Dec 2013	2013-11-04	0
1020011008	1	R1 (NE) Maroantsetra	NE.02	102	1020011	3.4	male	2	10 Nov 2013 - 31 Dec 2013	2013-11-04	0
1020012001	1	R1 (NE) Maroantsetra	NE.02	102	1020012	45.3	male	2	10 Nov 2013 - 31 Dec 2013	2013-11-06	1
1020012003	1	R1 (NE) Maroantsetra	NE.02	102	1020012	13.5	male	2	10 Nov 2013 - 31 Dec 2013	2013-11-06	1
1020012004	1	R1 (NE) Maroantsetra	NE.02	102	1020012	9.5	male	2	10 Nov 2013 - 31 Dec 2013	2013-11-06	1
1020012005	1	R1 (NE) Maroantsetra	NE.02	102	1020012	3.3	male	2	10 Nov 2013 - 31 Dec 2013	2013-11-06	0
1020013001	1	R1 (NE) Maroantsetra	NE.02	102	1020013	55.5	male	2	10 Nov 2013 - 31 Dec 2013	2013-11-05	0
1020013003	1	R1 (NE) Maroantsetra	NE.02	102	1020013	18.7	female	2	10 Nov 2013 - 31 Dec 2013	2013-11-05	0
1020013004	1	R1 (NE) Maroantsetra	NE.02	102	1020013	17	female	2	10 Nov 2013 - 31 Dec 2013	2013-11-05	1
1020013005	1	R1 (NE) Maroantsetra	NE.02	102	1020013	11.2	female	2	10 Nov 2013 - 31 Dec 2013	2013-11-05	0
1020016001	1	R1 (NE) Maroantsetra	NE.02	102	1020016	35.8	male	2	10 Nov 2013 - 31 Dec 2013	2013-11-14	0
1020017001	1	R1 (NE) Maroantsetra	NE.02	102	1020017	33.2	male	2	10 Nov 2013 - 31 Dec 2013	2013-11-14	0
1020017002	1	R1 (NE) Maroantsetra	NE.02	102	1020017	31.1	female	2	10 Nov 2013 - 31 Dec 2013	2013-11-14	0
1020017003	1	R1 (NE) Maroantsetra	NE.02	102	1020017	14.3	female	2	10 Nov 2013 - 31 Dec 2013	2013-11-14	0
1020018002	1	R1 (NE) Maroantsetra	NE.02	102	1020018	48.4	female	2	10 Nov 2013 - 31 Dec 2013	2013-11-11	0
1020018003	1	R1 (NE) Maroantsetra	NE.02	102	1020018	29.3	female	2	10 Nov 2013 - 31 Dec 2013	2013-11-11	0
1020018004	1	R1 (NE) Maroantsetra	NE.02	102	1020018	4.9	female	2	10 Nov 2013 - 31 Dec 2013	2013-11-11	0
1020018005	1	R1 (NE) Maroantsetra	NE.02	102	1020018	3.3	female	2	10 Nov 2013 - 31 Dec 2013	2013-11-11	0
1020019001	1	R1 (NE) Maroantsetra	NE.02	102	1020019	33.4	male	2	10 Nov 2013 - 31 Dec 2013	2013-11-08	0
1020019002	1	R1 (NE) Maroantsetra	NE.02	102	1020019	26.9	female	2	10 Nov 2013 - 31 Dec 2013	2013-11-08	0
1020020001	1	R1 (NE) Maroantsetra	NE.02	102	1020020	73.4	male	2	10 Nov 2013 - 31 Dec 2013	2013-11-10	0
1020020002	1	R1 (NE) Maroantsetra	NE.02	102	1020020	70.4	female	2	10 Nov 2013 - 31 Dec 2013	2013-11-10	0
1020020003	1	R1 (NE) Maroantsetra	NE.02	102	1020020	19.4	female	2	10 Nov 2013 - 31 Dec 2013	2013-11-10	0
1020020005	1	R1 (NE) Maroantsetra	NE.02	102	1020020	13	male	2	10 Nov 2013 - 31 Dec 2013	2013-11-10	0
1020021001	1	R1 (NE) Maroantsetra	NE.02	102	1020021	30.4	male	2	10 Nov 2013 - 31 Dec 2013	2013-11-11	0
1020021002	1	R1 (NE) Maroantsetra	NE.02	102	1020021	27.4	female	2	10 Nov 2013 - 31 Dec 2013	2013-11-11	0
1020021003	1	R1 (NE) Maroantsetra	NE.02	102	1020021	8.2	female	2	10 Nov 2013 - 31 Dec 2013	2013-11-11	0
1020021004	1	R1 (NE) Maroantsetra	NE.02	102	1020021	1.7	male	2	10 Nov 2013 - 31 Dec 2013	2013-11-11	0
1020022001	1	R1 (NE) Maroantsetra	NE.02	102	1020022	24.1	male	2	10 Nov 2013 - 31 Dec 2013	2013-11-11	0
1020022002	1	R1 (NE) Maroantsetra	NE.02	102	1020022	24.4	female	2	10 Nov 2013 - 31 Dec 2013	2013-11-11	1
1020022003	1	R1 (NE) Maroantsetra	NE.02	102	1020022	4	male	2	10 Nov 2013 - 31 Dec 2013	2013-11-14	0
1020023001	1	R1 (NE) Maroantsetra	NE.02	102	1020023	47.9	female	2	10 Nov 2013 - 31 Dec 2013	2013-11-07	1
1020023002	1	R1 (NE) Maroantsetra	NE.02	102	1020023	46.4	female	2	10 Nov 2013 - 31 Dec 2013	2013-11-07	0
1020023004	1	R1 (NE) Maroantsetra	NE.02	102	1020023	11.5	male	2	10 Nov 2013 - 31 Dec 2013	2013-11-07	0
1020023005	1	R1 (NE) Maroantsetra	NE.02	102	1020023	10.4	female	2	10 Nov 2013 - 31 Dec 2013	2013-11-07	0
1020023006	1	R1 (NE) Maroantsetra	NE.02	102	1020023	7	male	2	10 Nov 2013 - 31 Dec 2013	2013-11-07	1
1020023007	1	R1 (NE) Maroantsetra	NE.02	102	1020023	4.4	male	2	10 Nov 2013 - 31 Dec 2013	2013-11-07	1
1020024001	1	R1 (NE) Maroantsetra	NE.02	102	1020024	47.4	male	2	10 Nov 2013 - 31 Dec 2013	2013-11-06	1
1020024002	1	R1 (NE) Maroantsetra	NE.02	102	1020024	47.4	female	2	10 Nov 2013 - 31 Dec 2013	2013-11-06	0
1020024004	1	R1 (NE) Maroantsetra	NE.02	102	1020024	19.5	female	2	10 Nov 2013 - 31 Dec 2013	2013-11-06	1
1020024005	1	R1 (NE) Maroantsetra	NE.02	102	1020024	14.4	male	2	10 Nov 2013 - 31 Dec 2013	2013-11-06	1
1020024007	1	R1 (NE) Maroantsetra	NE.02	102	1020024	6.5	female	2	10 Nov 2013 - 31 Dec 2013	2013-11-06	1
1020024008	1	R1 (NE) Maroantsetra	NE.02	102	1020024	3	female	2	10 Nov 2013 - 31 Dec 2013	2013-11-06	0
1020024009	1	R1 (NE) Maroantsetra	NE.02	102	1020024	1.6	male	2	10 Nov 2013 - 31 Dec 2013	2013-11-06	0
1020025001	1	R1 (NE) Maroantsetra	NE.02	102	1020025	31.7	male	2	10 Nov 2013 - 31 Dec 2013	2013-11-10	0
1020025002	1	R1 (NE) Maroantsetra	NE.02	102	1020025	18.9	female	2	10 Nov 2013 - 31 Dec 2013	2013-11-10	0
1020025005	1	R1 (NE) Maroantsetra	NE.02	102	1020025	2.7	male	2	10 Nov 2013 - 31 Dec 2013	2013-11-10	1
1020026001	1	R1 (NE) Maroantsetra	NE.02	102	1020026	48.4	female	2	10 Nov 2013 - 31 Dec 2013	2013-11-07	0
1020026002	1	R1 (NE) Maroantsetra	NE.02	102	1020026	14.2	female	2	10 Nov 2013 - 31 Dec 2013	2013-11-07	0
1020026003	1	R1 (NE) Maroantsetra	NE.02	102	1020026	9.1	female	2	10 Nov 2013 - 31 Dec 2013	2013-11-07	1
1020026004	1	R1 (NE) Maroantsetra	NE.02	102	1020026	9.1	female	2	10 Nov 2013 - 31 Dec 2013	2013-11-07	0
1020027001	1	R1 (NE) Maroantsetra	NE.02	102	1020027	37.9	male	2	10 Nov 2013 - 31 Dec 2013	2013-11-06	1
1020027002	1	R1 (NE) Maroantsetra	NE.02	102	1020027	38.4	female	2	10 Nov 2013 - 31 Dec 2013	2013-11-06	0
1020027004	1	R1 (NE) Maroantsetra	NE.02	102	1020027	9.9	male	2	10 Nov 2013 - 31 Dec 2013	2013-11-06	1
1020027005	1	R1 (NE) Maroantsetra	NE.02	102	1020027	8.9	female	2	10 Nov 2013 - 31 Dec 2013	2013-11-06	1
1020027006	1	R1 (NE) Maroantsetra	NE.02	102	1020027	7.8	male	2	10 Nov 2013 - 31 Dec 2013	2013-11-06	0
1020027007	1	R1 (NE) Maroantsetra	NE.02	102	1020027	1.1	male	2	10 Nov 2013 - 31 Dec 2013	2013-11-11	0
1020027008	1	R1 (NE) Maroantsetra	NE.02	102	1020027	0.6	female	2	10 Nov 2013 - 31 Dec 2013	2013-11-11	0
1020028002	1	R1 (NE) Maroantsetra	NE.02	102	1020028	45.2	female	2	10 Nov 2013 - 31 Dec 2013	2013-11-09	0
1020028003	1	R1 (NE) Maroantsetra	NE.02	102	1020028	19.3	female	2	10 Nov 2013 - 31 Dec 2013	2013-11-09	0
1020028005	1	R1 (NE) Maroantsetra	NE.02	102	1020028	7.3	female	2	10 Nov 2013 - 31 Dec 2013	2013-11-09	0
1020028006	1	R1 (NE) Maroantsetra	NE.02	102	1020028	1.2	male	2	10 Nov 2013 - 31 Dec 2013	2013-11-09	0
1020029002	1	R1 (NE) Maroantsetra	NE.02	102	1020029	31.4	female	2	10 Nov 2013 - 31 Dec 2013	2013-11-09	0
1020030002	1	R1 (NE) Maroantsetra	NE.02	102	1020030	20.4	female	2	10 Nov 2013 - 31 Dec 2013	2013-11-09	0
1020030003	1	R1 (NE) Maroantsetra	NE.02	102	1020030	4.3	female	2	10 Nov 2013 - 31 Dec 2013	2013-11-09	0
1020030004	1	R1 (NE) Maroantsetra	NE.02	102	1020030	0.4	male	2	10 Nov 2013 - 31 Dec 2013	2013-11-09	0
1020031001	1	R1 (NE) Maroantsetra	NE.02	102	1020031	29.4	male	2	10 Nov 2013 - 31 Dec 2013	2013-11-04	0
1020031002	1	R1 (NE) Maroantsetra	NE.02	102	1020031	26.9	female	2	10 Nov 2013 - 31 Dec 2013	2013-11-04	0
1020031003	1	R1 (NE) Maroantsetra	NE.02	102	1020031	8.8	male	2	10 Nov 2013 - 31 Dec 2013	2013-11-04	0
1020031004	1	R1 (NE) Maroantsetra	NE.02	102	1020031	5.1	male	2	10 Nov 2013 - 31 Dec 2013	2013-11-04	0
1020032001	1	R1 (NE) Maroantsetra	NE.02	102	1020032	37.4	male	2	10 Nov 2013 - 31 Dec 2013	2013-11-07	0
1020032002	1	R1 (NE) Maroantsetra	NE.02	102	1020032	37.4	female	2	10 Nov 2013 - 31 Dec 2013	2013-11-07	0
1020032004	1	R1 (NE) Maroantsetra	NE.02	102	1020032	12.4	female	2	10 Nov 2013 - 31 Dec 2013	2013-11-07	0
1020032005	1	R1 (NE) Maroantsetra	NE.02	102	1020032	9.5	female	2	10 Nov 2013 - 31 Dec 2013	2013-11-07	0
1020032006	1	R1 (NE) Maroantsetra	NE.02	102	1020032	6.2	male	2	10 Nov 2013 - 31 Dec 2013	2013-11-07	1
1020032007	1	R1 (NE) Maroantsetra	NE.02	102	1020032	4.2	female	2	10 Nov 2013 - 31 Dec 2013	2013-11-07	0
1020032008	1	R1 (NE) Maroantsetra	NE.02	102	1020032	2.2	female	2	10 Nov 2013 - 31 Dec 2013	2013-11-07	1
1020033002	1	R1 (NE) Maroantsetra	NE.02	102	1020033	38.4	female	2	10 Nov 2013 - 31 Dec 2013	2013-11-07	0
1020033003	1	R1 (NE) Maroantsetra	NE.02	102	1020033	16.4	male	2	10 Nov 2013 - 31 Dec 2013	2013-11-07	1
1020033004	1	R1 (NE) Maroantsetra	NE.02	102	1020033	15.8	female	2	10 Nov 2013 - 31 Dec 2013	2013-11-07	1
1020033006	1	R1 (NE) Maroantsetra	NE.02	102	1020033	11.1	female	2	10 Nov 2013 - 31 Dec 2013	2013-11-07	0
1020033007	1	R1 (NE) Maroantsetra	NE.02	102	1020033	9	male	2	10 Nov 2013 - 31 Dec 2013	2013-11-07	0
1020033008	1	R1 (NE) Maroantsetra	NE.02	102	1020033	7.1	female	2	10 Nov 2013 - 31 Dec 2013	2013-11-07	1
1020033009	1	R1 (NE) Maroantsetra	NE.02	102	1020033	0.8	male	2	10 Nov 2013 - 31 Dec 2013	2013-11-07	0
1020034001	1	R1 (NE) Maroantsetra	NE.02	102	1020034	25.5	male	2	10 Nov 2013 - 31 Dec 2013	2013-11-14	1
1020034002	1	R1 (NE) Maroantsetra	NE.02	102	1020034	19.4	female	2	10 Nov 2013 - 31 Dec 2013	2013-11-14	0
1020034003	1	R1 (NE) Maroantsetra	NE.02	102	1020034	2.4	female	2	10 Nov 2013 - 31 Dec 2013	2013-11-14	0
1020035001	1	R1 (NE) Maroantsetra	NE.02	102	1020035	24.1	male	2	10 Nov 2013 - 31 Dec 2013	2013-11-12	0
1020035002	1	R1 (NE) Maroantsetra	NE.02	102	1020035	22.4	female	2	10 Nov 2013 - 31 Dec 2013	2013-11-12	0
1020035004	1	R1 (NE) Maroantsetra	NE.02	102	1020035	3.5	female	2	10 Nov 2013 - 31 Dec 2013	2013-11-12	0
1020035005	1	R1 (NE) Maroantsetra	NE.02	102	1020035	1.1	male	2	10 Nov 2013 - 31 Dec 2013	2013-11-12	0
1020036001	1	R1 (NE) Maroantsetra	NE.02	102	1020036	41	male	2	10 Nov 2013 - 31 Dec 2013	2013-11-07	1
1020036002	1	R1 (NE) Maroantsetra	NE.02	102	1020036	39.9	female	2	10 Nov 2013 - 31 Dec 2013	2013-11-07	1
1020036006	1	R1 (NE) Maroantsetra	NE.02	102	1020036	8.2	female	2	10 Nov 2013 - 31 Dec 2013	2013-11-07	0
1020036007	1	R1 (NE) Maroantsetra	NE.02	102	1020036	7.1	male	2	10 Nov 2013 - 31 Dec 2013	2013-11-07	1
1020037001	1	R1 (NE) Maroantsetra	NE.02	102	1020037	32.9	male	2	10 Nov 2013 - 31 Dec 2013	2013-11-08	0
1020037002	1	R1 (NE) Maroantsetra	NE.02	102	1020037	33.4	female	2	10 Nov 2013 - 31 Dec 2013	2013-11-08	1
1020037003	1	R1 (NE) Maroantsetra	NE.02	102	1020037	54.2	female	2	10 Nov 2013 - 31 Dec 2013	2013-11-08	0
1020037005	1	R1 (NE) Maroantsetra	NE.02	102	1020037	14.4	male	2	10 Nov 2013 - 31 Dec 2013	2013-11-08	0
1020037006	1	R1 (NE) Maroantsetra	NE.02	102	1020037	12.9	male	2	10 Nov 2013 - 31 Dec 2013	2013-11-08	0
1020037007	1	R1 (NE) Maroantsetra	NE.02	102	1020037	11.6	female	2	10 Nov 2013 - 31 Dec 2013	2013-11-08	0
1020037008	1	R1 (NE) Maroantsetra	NE.02	102	1020037	9.9	male	2	10 Nov 2013 - 31 Dec 2013	2013-11-08	0
1020037009	1	R1 (NE) Maroantsetra	NE.02	102	1020037	2.4	female	2	10 Nov 2013 - 31 Dec 2013	2013-11-08	0
1020038001	1	R1 (NE) Maroantsetra	NE.02	102	1020038	36.9	male	2	10 Nov 2013 - 31 Dec 2013	2013-11-08	0
1020038002	1	R1 (NE) Maroantsetra	NE.02	102	1020038	34.4	female	2	10 Nov 2013 - 31 Dec 2013	2013-11-08	0
1020038003	1	R1 (NE) Maroantsetra	NE.02	102	1020038	15.4	male	2	10 Nov 2013 - 31 Dec 2013	2013-11-08	0
1020038005	1	R1 (NE) Maroantsetra	NE.02	102	1020038	11.2	female	2	10 Nov 2013 - 31 Dec 2013	2013-11-08	0
1020038006	1	R1 (NE) Maroantsetra	NE.02	102	1020038	9	male	2	10 Nov 2013 - 31 Dec 2013	2013-11-08	0
1020038007	1	R1 (NE) Maroantsetra	NE.02	102	1020038	5.3	female	2	10 Nov 2013 - 31 Dec 2013	2013-11-08	0
1020038008	1	R1 (NE) Maroantsetra	NE.02	102	1020038	3.2	male	2	10 Nov 2013 - 31 Dec 2013	2013-11-08	0
1020038009	1	R1 (NE) Maroantsetra	NE.02	102	1020038	2	female	2	10 Nov 2013 - 31 Dec 2013	2013-11-08	0
1020039001	1	R1 (NE) Maroantsetra	NE.02	102	1020039	27.9	male	2	10 Nov 2013 - 31 Dec 2013	2013-11-14	0
1020039002	1	R1 (NE) Maroantsetra	NE.02	102	1020039	15.9	female	2	10 Nov 2013 - 31 Dec 2013	2013-11-14	0
1020039003	1	R1 (NE) Maroantsetra	NE.02	102	1020039	1.8	female	2	10 Nov 2013 - 31 Dec 2013	2013-11-14	0
1020040001	1	R1 (NE) Maroantsetra	NE.02	102	1020040	63.4	male	2	10 Nov 2013 - 31 Dec 2013	2013-11-09	0
1020040002	1	R1 (NE) Maroantsetra	NE.02	102	1020040	54.2	female	2	10 Nov 2013 - 31 Dec 2013	2013-11-09	0
1020040004	1	R1 (NE) Maroantsetra	NE.02	102	1020040	21.3	male	2	10 Nov 2013 - 31 Dec 2013	2013-11-09	0
1020040005	1	R1 (NE) Maroantsetra	NE.02	102	1020040	17.4	female	2	10 Nov 2013 - 31 Dec 2013	2013-11-09	0
1020040006	1	R1 (NE) Maroantsetra	NE.02	102	1020040	11.7	female	2	10 Nov 2013 - 31 Dec 2013	2013-11-09	0
1020041001	1	R1 (NE) Maroantsetra	NE.02	102	1020041	35	male	2	10 Nov 2013 - 31 Dec 2013	2013-11-14	1
1020042002	1	R1 (NE) Maroantsetra	NE.02	102	1020042	20.2	female	2	10 Nov 2013 - 31 Dec 2013	2013-11-12	0
1020042003	1	R1 (NE) Maroantsetra	NE.02	102	1020042	9.1	female	2	10 Nov 2013 - 31 Dec 2013	2013-11-14	0
1020042004	1	R1 (NE) Maroantsetra	NE.02	102	1020042	5.9	male	2	10 Nov 2013 - 31 Dec 2013	2013-11-12	0
1020042005	1	R1 (NE) Maroantsetra	NE.02	102	1020042	4	female	2	10 Nov 2013 - 31 Dec 2013	2013-11-12	0
1020042006	1	R1 (NE) Maroantsetra	NE.02	102	1020042	1.5	male	2	10 Nov 2013 - 31 Dec 2013	2013-11-12	1
1020043001	1	R1 (NE) Maroantsetra	NE.02	102	1020043	32.4	male	2	10 Nov 2013 - 31 Dec 2013	2013-11-10	0
1020043002	1	R1 (NE) Maroantsetra	NE.02	102	1020043	30.4	female	2	10 Nov 2013 - 31 Dec 2013	2013-11-10	0
1020043003	1	R1 (NE) Maroantsetra	NE.02	102	1020043	11.2	female	2	10 Nov 2013 - 31 Dec 2013	2013-11-10	0
1020043005	1	R1 (NE) Maroantsetra	NE.02	102	1020043	7.3	male	2	10 Nov 2013 - 31 Dec 2013	2013-11-10	0
1020043006	1	R1 (NE) Maroantsetra	NE.02	102	1020043	4.1	male	2	10 Nov 2013 - 31 Dec 2013	2013-11-10	0
1020044006	1	R1 (NE) Maroantsetra	NE.02	102	1020044	11.8	female	2	10 Nov 2013 - 31 Dec 2013	2013-11-11	0
1020046001	1	R1 (NE) Maroantsetra	NE.02	102	1020046	67.7	male	2	10 Nov 2013 - 31 Dec 2013	2013-11-12	0
1020048001	1	R1 (NE) Maroantsetra	NE.02	102	1020048	53.6	male	2	10 Nov 2013 - 31 Dec 2013	2013-11-09	0
1020048002	1	R1 (NE) Maroantsetra	NE.02	102	1020048	46.8	female	2	10 Nov 2013 - 31 Dec 2013	2013-11-09	0
1020048003	1	R1 (NE) Maroantsetra	NE.02	102	1020048	21.4	male	2	10 Nov 2013 - 31 Dec 2013	2013-11-09	1
1020048004	1	R1 (NE) Maroantsetra	NE.02	102	1020048	16.4	female	2	10 Nov 2013 - 31 Dec 2013	2013-11-09	0
1020048005	1	R1 (NE) Maroantsetra	NE.02	102	1020048	0.3	male	2	10 Nov 2013 - 31 Dec 2013	2013-11-09	0
1020049001	1	R1 (NE) Maroantsetra	NE.02	102	1020049	53.7	female	2	10 Nov 2013 - 31 Dec 2013	2013-11-06	1
1020049002	1	R1 (NE) Maroantsetra	NE.02	102	1020049	16.4	male	2	10 Nov 2013 - 31 Dec 2013	2013-11-06	0
1020049003	1	R1 (NE) Maroantsetra	NE.02	102	1020049	14.4	male	2	10 Nov 2013 - 31 Dec 2013	2013-11-06	0
1020049004	1	R1 (NE) Maroantsetra	NE.02	102	1020049	4.8	male	2	10 Nov 2013 - 31 Dec 2013	2013-11-06	0
1020050001	1	R1 (NE) Maroantsetra	NE.02	102	1020050	30.9	male	2	10 Nov 2013 - 31 Dec 2013	2013-11-10	1
1020050002	1	R1 (NE) Maroantsetra	NE.02	102	1020050	27.4	female	2	10 Nov 2013 - 31 Dec 2013	2013-11-10	1
1020050003	1	R1 (NE) Maroantsetra	NE.02	102	1020050	9.5	female	2	10 Nov 2013 - 31 Dec 2013	2013-11-10	0
1020050004	1	R1 (NE) Maroantsetra	NE.02	102	1020050	7.5	female	2	10 Nov 2013 - 31 Dec 2013	2013-11-10	1
1020050005	1	R1 (NE) Maroantsetra	NE.02	102	1020050	5.1	male	2	10 Nov 2013 - 31 Dec 2013	2013-11-10	0
1020051001	1	R1 (NE) Maroantsetra	NE.02	102	1020051	27.4	male	2	10 Nov 2013 - 31 Dec 2013	2013-11-10	1
1020051002	1	R1 (NE) Maroantsetra	NE.02	102	1020051	30.4	female	2	10 Nov 2013 - 31 Dec 2013	2013-11-10	0
1020051003	1	R1 (NE) Maroantsetra	NE.02	102	1020051	7.2	female	2	10 Nov 2013 - 31 Dec 2013	2013-11-10	0
1020052001	1	R1 (NE) Maroantsetra	NE.02	102	1020052	32.1	male	2	10 Nov 2013 - 31 Dec 2013	2013-11-09	0
1020052002	1	R1 (NE) Maroantsetra	NE.02	102	1020052	25.4	female	2	10 Nov 2013 - 31 Dec 2013	2013-11-09	0
1020052004	1	R1 (NE) Maroantsetra	NE.02	102	1020052	9.8	male	2	10 Nov 2013 - 31 Dec 2013	2013-11-09	0
1020053001	1	R1 (NE) Maroantsetra	NE.02	102	1020053	28.8	male	2	10 Nov 2013 - 31 Dec 2013	2013-11-05	0
1020053002	1	R1 (NE) Maroantsetra	NE.02	102	1020053	22	female	2	10 Nov 2013 - 31 Dec 2013	2013-11-05	1
1020053003	1	R1 (NE) Maroantsetra	NE.02	102	1020053	0.9	male	2	10 Nov 2013 - 31 Dec 2013	2013-11-05	0
1020055001	1	R1 (NE) Maroantsetra	NE.02	102	1020055	47.6	female	2	10 Nov 2013 - 31 Dec 2013	2013-11-06	0
1020055002	1	R1 (NE) Maroantsetra	NE.02	102	1020055	17	female	2	10 Nov 2013 - 31 Dec 2013	2013-11-06	0
1020055004	1	R1 (NE) Maroantsetra	NE.02	102	1020055	9.9	female	2	10 Nov 2013 - 31 Dec 2013	2013-11-06	0
1020055005	1	R1 (NE) Maroantsetra	NE.02	102	1020055	7.1	male	2	10 Nov 2013 - 31 Dec 2013	2013-11-06	1
1020055006	1	R1 (NE) Maroantsetra	NE.02	102	1020055	5.5	female	2	10 Nov 2013 - 31 Dec 2013	2013-11-06	0
1020056001	1	R1 (NE) Maroantsetra	NE.02	102	1020056	30.8	male	2	10 Nov 2013 - 31 Dec 2013	2013-11-10	1
1020056002	1	R1 (NE) Maroantsetra	NE.02	102	1020056	27.6	female	2	10 Nov 2013 - 31 Dec 2013	2013-11-10	1
1020056005	1	R1 (NE) Maroantsetra	NE.02	102	1020056	11.8	male	2	10 Nov 2013 - 31 Dec 2013	2013-11-10	1
1020056006	1	R1 (NE) Maroantsetra	NE.02	102	1020056	10.8	female	2	10 Nov 2013 - 31 Dec 2013	2013-11-10	1
1020057001	1	R1 (NE) Maroantsetra	NE.02	102	1020057	28.5	male	2	10 Nov 2013 - 31 Dec 2013	2013-11-09	0
1020057002	1	R1 (NE) Maroantsetra	NE.02	102	1020057	23.3	female	2	10 Nov 2013 - 31 Dec 2013	2013-11-09	0
1020057003	1	R1 (NE) Maroantsetra	NE.02	102	1020057	1.6	female	2	10 Nov 2013 - 31 Dec 2013	2013-11-09	1
1020057004	1	R1 (NE) Maroantsetra	NE.02	102	1020057	1.5	male	2	10 Nov 2013 - 31 Dec 2013	2013-11-09	0
1030001002	1	R1 (NE) Maroantsetra	NE.03	103	1030001	30.2	female	2	27 Oct 2016 - 04 Dec 2016	2016-10-28	0
1030001003	1	R1 (NE) Maroantsetra	NE.03	103	1030001	13.5	female	2	27 Oct 2016 - 04 Dec 2016	2016-10-28	0
1030001004	1	R1 (NE) Maroantsetra	NE.03	103	1030001	9.1	female	2	27 Oct 2016 - 04 Dec 2016	2016-10-28	0
1030001005	1	R1 (NE) Maroantsetra	NE.03	103	1030001	4.6	female	2	27 Oct 2016 - 04 Dec 2016	2016-10-28	0
1030002001	1	R1 (NE) Maroantsetra	NE.03	103	1030002	33.1	female	2	27 Oct 2016 - 04 Dec 2016	2016-10-27	0
1030002002	1	R1 (NE) Maroantsetra	NE.03	103	1030002	3.5	female	2	27 Oct 2016 - 04 Dec 2016	2016-10-27	0
1030003001	1	R1 (NE) Maroantsetra	NE.03	103	1030003	50	male	2	27 Oct 2016 - 04 Dec 2016	2016-10-27	0
1030003002	1	R1 (NE) Maroantsetra	NE.03	103	1030003	39	female	2	27 Oct 2016 - 04 Dec 2016	2016-10-27	0
1030003003	1	R1 (NE) Maroantsetra	NE.03	103	1030003	15.7	male	2	27 Oct 2016 - 04 Dec 2016	2016-10-27	0
1030003004	1	R1 (NE) Maroantsetra	NE.03	103	1030003	13.3	male	2	27 Oct 2016 - 04 Dec 2016	2016-10-27	0
1030003005	1	R1 (NE) Maroantsetra	NE.03	103	1030003	10.1	male	2	27 Oct 2016 - 04 Dec 2016	2016-10-27	0
1030003006	1	R1 (NE) Maroantsetra	NE.03	103	1030003	5.6	female	2	27 Oct 2016 - 04 Dec 2016	2016-10-27	0
1030003007	1	R1 (NE) Maroantsetra	NE.03	103	1030003	2.2	female	2	27 Oct 2016 - 04 Dec 2016	2016-10-27	0
1030004001	1	R1 (NE) Maroantsetra	NE.03	103	1030004	59	male	2	27 Oct 2016 - 04 Dec 2016	2016-10-27	0
1030004002	1	R1 (NE) Maroantsetra	NE.03	103	1030004	39	female	2	27 Oct 2016 - 04 Dec 2016	2016-10-27	0
1030004003	1	R1 (NE) Maroantsetra	NE.03	103	1030004	22	male	2	27 Oct 2016 - 04 Dec 2016	2016-10-28	0
1030004007	1	R1 (NE) Maroantsetra	NE.03	103	1030004	16	female	2	27 Oct 2016 - 04 Dec 2016	2016-10-27	0
1030004009	1	R1 (NE) Maroantsetra	NE.03	103	1030004	10	female	2	27 Oct 2016 - 04 Dec 2016	2016-10-27	0
1030004010	1	R1 (NE) Maroantsetra	NE.03	103	1030004	8	female	2	27 Oct 2016 - 04 Dec 2016	2016-10-27	0
1030004011	1	R1 (NE) Maroantsetra	NE.03	103	1030004	5.9	female	2	27 Oct 2016 - 04 Dec 2016	2016-10-27	1
1030004012	1	R1 (NE) Maroantsetra	NE.03	103	1030004	5.4	female	2	27 Oct 2016 - 04 Dec 2016	2016-10-27	0
1030004013	1	R1 (NE) Maroantsetra	NE.03	103	1030004	3.5	male	2	27 Oct 2016 - 04 Dec 2016	2016-10-27	0
1030004015	1	R1 (NE) Maroantsetra	NE.03	103	1030004	0.7	female	2	27 Oct 2016 - 04 Dec 2016	2016-10-27	0
1030006001	1	R1 (NE) Maroantsetra	NE.03	103	1030006	36.5	male	2	27 Oct 2016 - 04 Dec 2016	2016-10-27	0
1030006002	1	R1 (NE) Maroantsetra	NE.03	103	1030006	31.1	female	2	27 Oct 2016 - 04 Dec 2016	2016-10-31	0
1030006004	1	R1 (NE) Maroantsetra	NE.03	103	1030006	9.4	female	2	27 Oct 2016 - 04 Dec 2016	2016-10-31	0
1030006005	1	R1 (NE) Maroantsetra	NE.03	103	1030006	8.3	female	2	27 Oct 2016 - 04 Dec 2016	2016-10-31	0
1030006006	1	R1 (NE) Maroantsetra	NE.03	103	1030006	4	female	2	27 Oct 2016 - 04 Dec 2016	2016-10-31	0
1030009002	1	R1 (NE) Maroantsetra	NE.03	103	1030009	42	female	2	27 Oct 2016 - 04 Dec 2016	2016-10-28	0
1030009003	1	R1 (NE) Maroantsetra	NE.03	103	1030009	18.3	female	2	27 Oct 2016 - 04 Dec 2016	2016-10-28	0
1030009004	1	R1 (NE) Maroantsetra	NE.03	103	1030009	15.9	female	2	27 Oct 2016 - 04 Dec 2016	2016-10-28	0
1030009005	1	R1 (NE) Maroantsetra	NE.03	103	1030009	3.8	female	2	27 Oct 2016 - 04 Dec 2016	2016-10-28	0
1030009006	1	R1 (NE) Maroantsetra	NE.03	103	1030009	0.9	male	2	27 Oct 2016 - 04 Dec 2016	2016-10-28	0
1030009007	1	R1 (NE) Maroantsetra	NE.03	103	1030009	0.4	female	2	27 Oct 2016 - 04 Dec 2016	2016-10-28	0
1030009008	1	R1 (NE) Maroantsetra	NE.03	103	1030009	0.2	female	2	27 Oct 2016 - 04 Dec 2016	2016-10-28	0
1030011001	1	R1 (NE) Maroantsetra	NE.03	103	1030011	30.6	male	2	27 Oct 2016 - 04 Dec 2016	2016-10-31	0
1030011002	1	R1 (NE) Maroantsetra	NE.03	103	1030011	22	female	2	27 Oct 2016 - 04 Dec 2016	2016-10-31	0
[truncated: 7,387 more rows]
