# Supplementary material for: Fine-scale variation in malaria prevalence across ecological regions in Madagascar: a cross-sectional study
Source: BMC Public Health. 2021 May 29;21:1018. doi: 10.1186/s12889-021-11090-3 (PMC8164762; doi:10.1186/s12889-021-11090-3)
Supplement: Supplementary file 1 — Additional file 1: csv contains the malaria rapid diagnostic test outcome data as a line list. Supplementary Table S1.csv contains sampling dates and malaria prevalence data by site and household. Figure S1. shows the distribution of household size (number of individuals per household). Figure S2. shows the difference in prevalence as a function of the length of time between sampling dates All files and the R code used to process the data for this study are also publicly available at the GitHub repository: https://github.com/labmetcalf/madagascar_malaria_prevalence_2021. [file 12889_2021_11090_MOESM1_ESM.zip › Supplementary Table 1.csv]

site_id	site_code	time_point_code	site_tp	time_point_date	sample_date_start	sample_date_end	region_id	region_name	region_peak_mo	n_site	n_rdt_pos_site	prev_site	prev.2_10	n_hh_site	prev_hh	adj_cons_area	dist_to_cons_area	district	commune
101	NE.01	1	101.1	01 Jul 2013 - 08 Aug 2013	2013-07-04	2013-08-08	1	R1 (NE) Maroantsetra	April	374	39	10.43	10.2	85	37.65	Makira Natural Park	4.1 km	Maroantsetra	Antsirabe Sahatany
101	NE.01	2	101.2	10 Nov 2013 - 31 Dec 2013	2013-11-14	2013-12-27	1	R1 (NE) Maroantsetra	April	275	61	22.18	17.33	77	54.55	Makira Natural Park	4.1 km	Maroantsetra	Antsirabe Sahatany
101	NE.01	3	101.3	05 Mar 2014 - 28 Mar 2014	2014-03-13	2014-03-28	1	R1 (NE) Maroantsetra	April	276	97	35.14	26.67	77	71.43	Makira Natural Park	4.1 km	Maroantsetra	Antsirabe Sahatany
102	NE.02	1	102.1	01 Jul 2013 - 08 Aug 2013	2013-07-01	2013-08-01	1	R1 (NE) Maroantsetra	April	266	44	16.54	17.07	53	49.06	Makira Natural Park	2.4 km	Maroantsetra	Antsirabe Sahatany
102	NE.02	2	102.2	10 Nov 2013 - 31 Dec 2013	2013-11-04	2013-11-14	1	R1 (NE) Maroantsetra	April	217	56	25.81	30.43	47	63.83	Makira Natural Park	2.4 km	Maroantsetra	Antsirabe Sahatany
102	NE.02	3	102.3	05 Mar 2014 - 28 Mar 2014	2014-03-05	2014-03-14	1	R1 (NE) Maroantsetra	April	200	47	23.5	14.75	46	67.39	Makira Natural Park	2.4 km	Maroantsetra	Antsirabe Sahatany
103	NE.03	1	103.1	09 Aug 2016 - 12 Sep 2016	2016-09-01	2016-09-07	1	R1 (NE) Maroantsetra	April	221	10	4.52	4.29	46	15.22	Makira Natural Park	13.2 km	Maroantsetra	Rantabe
103	NE.03	2	103.2	27 Oct 2016 - 04 Dec 2016	2016-10-27	2016-11-01	1	R1 (NE) Maroantsetra	April	175	3	1.71	3.17	40	7.5	Makira Natural Park	13.2 km	Maroantsetra	Rantabe
103	NE.03	3	103.3	April 2017	NA	NA	1	R1 (NE) Maroantsetra	April	166	2	1.2	1.85	41	4.88	Makira Natural Park	13.2 km	Maroantsetra	Rantabe
104	NE.04	1	104.1	09 Aug 2016 - 12 Sep 2016	2016-08-26	2016-08-31	1	R1 (NE) Maroantsetra	April	166	27	16.27	22	43	41.86	Makira Natural Park	8.1 km	Maroantsetra	Anandrivola
104	NE.04	2	104.2	27 Oct 2016 - 04 Dec 2016	2016-11-07	2016-11-13	1	R1 (NE) Maroantsetra	April	139	8	5.76	12.2	36	22.22	Makira Natural Park	8.1 km	Maroantsetra	Anandrivola
104	NE.04	3	104.3	April 2017	NA	NA	1	R1 (NE) Maroantsetra	April	141	23	16.31	22.5	38	42.11	Makira Natural Park	8.1 km	Maroantsetra	Anandrivola
105	NE.05	1	105.1	09 Aug 2016 - 12 Sep 2016	2016-08-17	2016-08-23	1	R1 (NE) Maroantsetra	April	157	8	5.1	4.88	40	17.5	Masoala National Park	3.0 km	Maroantsetra	Mahalevona
105	NE.05	2	105.2	27 Oct 2016 - 04 Dec 2016	2016-11-24	2016-11-28	1	R1 (NE) Maroantsetra	April	107	6	5.61	6.67	28	17.86	Masoala National Park	3.0 km	Maroantsetra	Mahalevona
105	NE.05	3	105.3	April 2017	NA	NA	1	R1 (NE) Maroantsetra	April	171	6	3.51	4.88	46	13.04	Masoala National Park	3.0 km	Maroantsetra	Mahalevona
106	NE.06	1	106.1	09 Aug 2016 - 12 Sep 2016	2016-08-09	2016-08-15	1	R1 (NE) Maroantsetra	April	179	50	27.93	27.27	41	48.78	Masoala National Park	1.2 km	Maroantsetra	Ambanizana
106	NE.06	2	106.2	27 Oct 2016 - 04 Dec 2016	2016-11-30	2016-12-04	1	R1 (NE) Maroantsetra	April	120	5	4.17	6.82	30	13.33	Masoala National Park	1.2 km	Maroantsetra	Ambanizana
106	NE.06	3	106.3	April 2017	NA	NA	1	R1 (NE) Maroantsetra	April	172	4	2.33	1.92	41	9.76	Masoala National Park	1.2 km	Maroantsetra	Ambanizana
107	NE.07	1	107.1	09 Aug 2016 - 12 Sep 2016	2016-09-08	2016-09-12	1	R1 (NE) Maroantsetra	April	107	1	0.93	3.33	23	4.35	Makira Natural Park	9.2 km	Maroantsetra	Ankofa
107	NE.07	2	107.2	27 Oct 2016 - 04 Dec 2016	2016-11-14	2016-11-18	1	R1 (NE) Maroantsetra	April	98	1	1.02	0	22	4.55	Makira Natural Park	9.2 km	Maroantsetra	Ankofa
107	NE.07	3	107.3	April 2017	NA	NA	1	R1 (NE) Maroantsetra	April	107	1	0.93	0	22	4.55	Makira Natural Park	9.2 km	Maroantsetra	Ankofa
201	SE.01	3	201.3	27 Jan - 11 Aug 2017	2017-01-27	2017-02-01	2	R2 (SE) Mananjary	January	158	8	5.06	6	45	13.33	Kianjavato Forest	48.2 km	Mananjary	Tsaravary
202	SE.02	3	202.3	27 Jan - 11 Aug 2017	2017-02-04	2017-02-08	2	R2 (SE) Mananjary	January	233	14	6.01	4.85	50	18	Kianjavato Forest	60.9 km	Mananjary	Mahatsara Atsimo
203	SE.03	3	203.3	27 Jan - 11 Aug 2017	2017-02-11	2017-02-15	2	R2 (SE) Mananjary	January	247	9	3.64	3.49	50	10	Kianjavato Forest	54.0 km	Mananjary	Mahatsara Atsimo
204	SE.04	3	204.3	27 Jan - 11 Aug 2017	2017-02-20	2017-02-24	2	R2 (SE) Mananjary	January	273	45	16.48	20.87	51	50.98	Kianjavato Forest	49.3 km	Mananjary	Ankatafana
205	SE.05	3	205.3	27 Jan - 11 Aug 2017	2017-02-27	2017-03-02	2	R2 (SE) Mananjary	January	284	116	40.85	59.65	50	90	Kianjavato Forest	44.7 km	Mananjary	Ankatafana
206	SE.06	3	206.3	27 Jan - 11 Aug 2017	2017-03-07	2017-03-10	2	R2 (SE) Mananjary	January	275	127	46.18	55.21	51	92.16	Kianjavato Forest	26.8 km	Mananjary	Antsenavolo
301	SW.01	3	301.3	27 Jan - 11 Aug 2017	2017-03-21	2017-03-25	3	R3 (SW) Toliara	May	263	5	1.9	0	50	8	Ifaty Forest / Ranobe PK32	9.4 km	Toliara II	Tsianisiha
302	SW.02	3	302.3	27 Jan - 11 Aug 2017	2017-03-28	2017-03-30	3	R3 (SW) Toliara	May	239	3	1.26	0.83	51	3.92	Ifaty Forest / Ranobe PK32	13.4 km	Toliara II	Maromiandra
303	SW.03	3	303.3	27 Jan - 11 Aug 2017	2017-04-04	2017-04-06	3	R3 (SW) Toliara	May	253	44	17.39	20.51	49	57.14	Ifaty Forest / Ranobe PK32	15.2 km	Toliara II	Maromiandra
304	SW.04	3	304.3	27 Jan - 11 Aug 2017	2017-04-13	2017-04-16	3	R3 (SW) Toliara	May	246	1	0.41	0	50	2	Ifaty Forest / Ranobe PK32	1.9 km	Toliara II	Belalanda
305	SW.05	3	305.3	27 Jan - 11 Aug 2017	2017-04-20	2017-04-23	3	R3 (SW) Toliara	May	238	10	4.2	2.7	50	14	Ifaty Forest / Ranobe PK32	4.6 km	Toliara II	Belalanda
306	SW.06	3	306.3	27 Jan - 11 Aug 2017	2017-04-27	2017-04-29	3	R3 (SW) Toliara	May	170	11	6.47	9.59	41	19.51	Ifaty Forest / Ranobe PK32	8.5 km	Toliara II	Belalanda
401	WC.01	3	401.3	27 Jan - 11 Aug 2017	2017-05-09	2017-05-12	4	R4 (WC) Morombe	April	213	66	30.99	34.62	49	65.31	Mangoky-Ihotry Protected Harmonious Landscape	1.1 km	Morombe	Morombe
402	WC.02	3	402.3	27 Jan - 11 Aug 2017	2017-05-16	2017-05-19	4	R4 (WC) Morombe	April	156	50	32.05	44.07	35	71.43	Mangoky-Ihotry Protected Harmonious Landscape	2.3 km	Morombe	Morombe
403	WC.03	3	403.3	27 Jan - 11 Aug 2017	2017-05-23	2017-05-25	4	R4 (WC) Morombe	April	189	66	34.92	43.42	46	58.7	Mangoky-Ihotry Protected Harmonious Landscape	3.3 km	Morombe	Morombe
404	WC.04	3	404.3	27 Jan - 11 Aug 2017	2017-06-02	2017-06-04	4	R4 (WC) Morombe	April	244	76	31.15	34.34	50	70	Mikea National Park	10.2 km	Morombe	Basibasy
405	WC.05	3	405.3	27 Jan - 11 Aug 2017	2017-06-09	2017-06-12	4	R4 (WC) Morombe	April	233	75	32.19	43.3	50	66	Mikea National Park	6.3 km	Morombe	Basibasy
406	WC.06	3	406.3	27 Jan - 11 Aug 2017	2017-06-16	2017-06-18	4	R4 (WC) Morombe	April	271	51	18.82	24.8	50	52	Mikea National Park	3.4 km	Morombe	Basibasy
501	CP.01	3	501.3	27 Jan - 11 Aug 2017	2017-07-08	2017-07-11	5	R5 (CP) Ambositra	May	244	1	0.41	0	33	3.03	Marolambo National Park	24.2 km	Fandriana	Alakamisy Ambohimahazo
502	CP.02	3	502.3	27 Jan - 11 Aug 2017	2017-07-15	2017-07-18	5	R5 (CP) Ambositra	May	253	2	0.79	1.04	33	6.06	Marolambo National Park	23.9 km	Fandriana	Alakamisy Ambohimahazo
503	CP.03	3	503.3	27 Jan - 11 Aug 2017	2017-07-21	2017-07-23	5	R5 (CP) Ambositra	May	241	2	0.83	0.97	43	4.65	Marolambo National Park	24.5 km	Fandriana	Alakamisy Ambohimahazo
504	CP.04	3	504.3	27 Jan - 11 Aug 2017	2017-07-28	2017-07-30	5	R5 (CP) Ambositra	May	247	0	0	0	42	0	Ibity Massif Protected Harmonious Landscape	22.1 km	Ambatofinandrahana	Ambondromisotra
505	CP.05	3	505.3	27 Jan - 11 Aug 2017	2017-08-04	2017-08-06	5	R5 (CP) Ambositra	May	231	1	0.43	1.32	52	1.92	Ibity Massif Protected Harmonious Landscape	26.9 km	Ambositra	Ilaka Centre
506	CP.06	3	506.3	27 Jan - 11 Aug 2017	2017-08-09	2017-08-11	5	R5 (CP) Ambositra	May	151	0	0	0	38	0	Ibity Massif Protected Harmonious Landscape	26.4 km	Ambositra	Ilaka Centre
